# Supplementary material for: The RNA cap methyltransferases RNMT and CMTR1 co-ordinate gene expression during neural differentiation
Source: Biochem Soc Trans. 2023 May 5;51(3):1131–41. doi: 10.1042/BST20221154 (PMC10317164; doi:10.1042/BST20221154)
Supplement: Supplementary Material [file BST-51-1131-s1.pdf]

## Sheet: Sheet1
gene_id	Gene	logRPKM_siCMTR1_ct	logFC_siCMTR1	Pvalue_siCMTR1	FDR_siCMTR1	sig_siCMTR1	logRPKM_siRAM_ct	logFC_siRAM	Pvalue_siRAM	FDR_siRAM	sig_siRAM	label_sig	label_hist	Gene name	Gene description	Gene type	Transcript type
ENSMUSG00000030134	Rasgef1a	-1.43586	-1.66047	0.00173546	0.0234406	-1	-1.54668	-0.0440889	0.944078	0.982204	0	CMTR1 only	others	Rasgef1a	RasGEF domain family, member 1A [Source:MGI Symbol;Acc:MGI:1917977]	protein_coding	protein_coding
ENSMUSG00000096684	Gm25989	4.36614	-1.35215	2.48e-07	2.15e-05	-1	3.46149	0.218875	0.455022	0.697256	0	CMTR1 only	others	Gm25989	predicted gene, 25989 [Source:MGI Symbol;Acc:MGI:5455766]	snoRNA	snoRNA
ENSMUSG00000064344	mt-Tm	4.588	-1.34077	0.00188808	0.0251157	-1	4.22317	0.539035	0.044024	0.170883	0	CMTR1 only	others	mt-Tm	mitochondrially encoded tRNA methionine [Source:MGI Symbol;Acc:MGI:102480]	Mt_tRNA	Mt_tRNA
ENSMUSG00000085085	1700086P04Rik	0.366802	-1.20257	0.00441039	0.0455235	-1	0.9584	0.0808308	0.771606	0.902122	0	CMTR1 only	others	1700086P04Rik	RIKEN cDNA 1700086P04 gene [Source:MGI Symbol;Acc:MGI:1914599]	lincRNA	lincRNA
ENSMUSG00000010307	Tmem86a	-0.71194	-1.12488	0.0153086	0.106108	0	-0.0549842	0.360154	0.126379	0.341101	0	others	others	Tmem86a	transmembrane protein 86A [Source:MGI Symbol;Acc:MGI:1915143]	protein_coding	protein_coding
ENSMUSG00000001665	Gstt3	-0.683689	-1.12451	0.0138522	0.0995131	0	-0.540267	-1.08692	0.000156152	0.00249198	-1	RAM only	others	Gstt3	glutathione S-transferase, theta 3 [Source:MGI Symbol;Acc:MGI:2143526]	protein_coding	protein_coding
ENSMUSG00000021884	Hacl1	-1.21957	-1.09119	0.0190409	0.122115	0	1.43814	0.0298872	0.857241	0.941089	0	others	others	Hacl1	2-hydroxyacyl-CoA lyase 1 [Source:MGI Symbol;Acc:MGI:1929657]	protein_coding	protein_coding
ENSMUSG00000038352	Arl5c	-0.0478243	-1.04854	0.00283102	0.03354	-1	1.82133	0.22626	0.216044	0.466162	0	CMTR1 only	others	Arl5c	ADP-ribosylation factor-like 5C [Source:MGI Symbol;Acc:MGI:3028577]	protein_coding	protein_coding
ENSMUSG00000044017	Adgrd1	-2.1305	-1.0233	0.0258654	0.148014	0	2.7544	-0.552418	6.4e-08	3.59e-06	-1	RAM only	others	Adgrd1	adhesion G protein-coupled receptor D1 [Source:MGI Symbol;Acc:MGI:3041203]	protein_coding	protein_coding
ENSMUSG00000074217	2210011C24Rik	0.1016	-1.01729	0.00815264	0.0696335	0	0.56366	0.333317	0.124229	0.336868	0	others	others	Misp3	MISP family member 3 [Source:MGI Symbol;Acc:MGI:1917384]	protein_coding	protein_coding
ENSMUSG00000077457	Snord65	4.39971	-1.01637	0.00408565	0.0430708	-1	4.79146	-0.10146	0.732742	0.880609	0	CMTR1 only	others	Snord65	small nucleolar RNA, C/D box 65 [Source:MGI Symbol;Acc:MGI:3819547]	snoRNA	snoRNA
ENSMUSG00000027702	Lrrc34	1.16318	-0.988273	2.55e-05	0.000966061	-1	3.7806	-1.30488	1.81e-23	2.28e-20	-1	both	others	Lrrc34	leucine rich repeat containing 34 [Source:MGI Symbol;Acc:MGI:1919077]	protein_coding	protein_coding
ENSMUSG00000017417	Plxdc1	1.54139	-0.983469	1.25e-11	3.73e-09	-1	2.18981	0.441729	0.00897654	0.0563866	0	CMTR1 only	others	Plxdc1	plexin domain containing 1 [Source:MGI Symbol;Acc:MGI:1919574]	protein_coding	protein_coding
ENSMUSG00000040618	Pck2	1.59542	-0.980192	1.9e-10	4.22e-08	-1	5.95394	0.0688364	0.485077	0.722831	0	CMTR1 only	others	Pck2	phosphoenolpyruvate carboxykinase 2 (mitochondrial) [Source:MGI Symbol;Acc:MGI:1860456]	protein_coding	protein_coding
ENSMUSG00000070330	Tmem235	-0.345664	-0.97257	0.022082	0.134516	0	-0.713473	0.0314187	0.94428	0.9823	0	others	others	Tmem235	transmembrane protein 235 [Source:MGI Symbol;Acc:MGI:3651706]	protein_coding	protein_coding
ENSMUSG00000034271	Jdp2	0.481625	-0.972222	0.000698484	0.0121117	-1	5.04663	-0.115564	0.219784	0.470578	0	CMTR1 only	others	Jdp2	Jun dimerization protein 2 [Source:MGI Symbol;Acc:MGI:1932093]	protein_coding	protein_coding
ENSMUSG00000040533	Matn1	-0.438945	-0.968418	0.0310258	0.166626	0	-0.0805845	-0.0569499	0.882938	0.953016	0	others	others	Matn1	matrilin 1, cartilage matrix protein [Source:MGI Symbol;Acc:MGI:106591]	protein_coding	protein_coding
ENSMUSG00000030200	Bcl2l14	-0.834789	-0.968408	0.0310258	0.166626	0	-0.114585	-0.252097	0.252516	0.511285	0	others	others	Bcl2l14	BCL2-like 14 (apoptosis facilitator) [Source:MGI Symbol;Acc:MGI:1914063]	protein_coding	protein_coding
ENSMUSG00000097970	Gm27028	1.48651	-0.937465	0.0490849	0.220163	0	1.89827	0.397723	0.169878	0.407332	0	others	others	Gm27028	predicted gene, 27028 [Source:MGI Symbol;Acc:MGI:5504143]	lincRNA	lincRNA
ENSMUSG00000044176	Spink10	-2.52972	-0.917351	0.022635	0.136178	0	0.998501	-0.681531	1.3e-05	0.000324307	-1	RAM only	others	Spink10	serine peptidase inhibitor, Kazal type 10 [Source:MGI Symbol;Acc:MGI:3584533]	protein_coding	protein_coding
ENSMUSG00000064682	Gm25813	5.82051	-0.899185	7.44e-11	1.82e-08	-1	8.42746	0.238549	0.00621945	0.0432685	1	CMTR1 only	others	Gm25813	predicted gene, 25813 [Source:MGI Symbol;Acc:MGI:5455590]	snRNA	snRNA
ENSMUSG00000096145	Vkorc1	0.864842	-0.893656	0.0163145	0.110403	0	3.3641	0.123343	0.343721	0.6017	0	others	others	Vkorc1	vitamin K epoxide reductase complex, subunit 1 [Source:MGI Symbol;Acc:MGI:106442]	protein_coding	protein_coding
ENSMUSG00000025557	Slc15a1	-0.155062	-0.879122	0.000365868	0.00740661	-1	3.69651	-0.326523	0.0210343	0.103606	0	CMTR1 only	others	Slc15a1	solute carrier family 15 (oligopeptide transporter), member 1 [Source:MGI Symbol;Acc:MGI:1861376]	protein_coding	protein_coding
ENSMUSG00000064984	Snord73a	5.09423	-0.875934	0.00474291	0.0480076	-1	4.83714	0.117291	0.689034	0.854123	0	CMTR1 only	others	Snord73a	small nucleolar RNA, C/D box U73A [Source:MGI Symbol;Acc:MGI:1321388]	snoRNA	snoRNA
ENSMUSG00000083563	Gm13340	-0.560215	-0.866646	0.0888585	0.311677	0	3.01461	0.00936874	0.940607	0.980717	0	others	others	Gm13340	predicted gene 13340 [Source:MGI Symbol;Acc:MGI:3650227]	unprocessed_pseudogene	unprocessed_pseudogene
ENSMUSG00000064901	Snora21	5.82311	-0.859896	8.65e-08	8.91e-06	-1	4.92399	0.128941	0.538329	0.764328	0	CMTR1 only	others	Snora21	small nucleolar RNA, H/ACA box 21 [Source:MGI Symbol;Acc:MGI:3819493]	snoRNA	snoRNA
ENSMUSG00000065904	Gm26109	4.41514	-0.854561	0.0391574	0.192	0	4.78378	-0.0958375	0.741263	0.885337	0	others	others	Gm26109	predicted gene, 26109 [Source:MGI Symbol;Acc:MGI:5455886]	snoRNA	snoRNA
ENSMUSG00000010651	Acaa1b	0.43803	-0.852409	0.00619457	0.0578241	0	-0.00351152	0.024392	0.958496	0.989241	0	others	others	Acaa1b	acetyl-Coenzyme A acyltransferase 1B [Source:MGI Symbol;Acc:MGI:3605455]	protein_coding	protein_coding
ENSMUSG00000088252	Snord13	7.4566	-0.839528	8.02e-08	8.41e-06	-1	4.79926	0.326048	0.0929163	0.280038	0	CMTR1 only	others	Snord13	small nucleolar RNA, C/D box 13 [Source:MGI Symbol;Acc:MGI:3819521]	snoRNA	snoRNA
ENSMUSG00000027938	Creb3l4	-0.579644	-0.827566	0.0618923	0.252227	0	0.614679	-0.450271	0.06342	0.218372	0	others	others	Creb3l4	cAMP responsive element binding protein 3-like 4 [Source:MGI Symbol;Acc:MGI:1916603]	protein_coding	protein_coding
ENSMUSG00000037035	Inhbb	1.82211	-0.823105	3.88e-13	1.75e-10	-1	5.49927	-0.555131	0.000396494	0.00520914	-1	both	others	Inhbb	inhibin beta-B [Source:MGI Symbol;Acc:MGI:96571]	protein_coding	protein_coding
ENSMUSG00000088712	Gm22728	4.50292	-0.819835	0.00271628	0.0326914	-1	4.1274	-0.0373475	0.909954	0.965081	0	CMTR1 only	others	Gm22728	predicted gene, 22728 [Source:MGI Symbol;Acc:MGI:5452505]	scaRNA	scaRNA
ENSMUSG00000047250	Ptgs1	-0.907649	-0.817556	0.0450179	0.208191	0	-0.374236	-0.110719	0.68899	0.854123	0	others	others	Ptgs1	prostaglandin-endoperoxide synthase 1 [Source:MGI Symbol;Acc:MGI:97797]	protein_coding	protein_coding
ENSMUSG00000092622	Khdc3	0.829493	-0.816723	0.00302951	0.0352899	-1	4.93602	-0.491717	2.71e-05	0.00059454	-1	both	others	Khdc3	KH domain containing 3, subcortical maternal complex member [Source:MGI Symbol;Acc:MGI:1914241]	protein_coding	protein_coding
ENSMUSG00000070737	Tmem35b	-0.0273457	-0.806788	0.0310011	0.166601	0	2.15103	0.405822	0.0308506	0.135148	0	others	others	Tmem35b	transmembrane protein 35B [Source:MGI Symbol;Acc:MGI:3758095]	protein_coding	protein_coding
ENSMUSG00000079471	Mymx	3.67453	-0.802541	1.24e-07	1.19e-05	-1	6.18013	-0.045878	0.611981	0.80876	0	CMTR1 only	others	Mymx	myomixer, myoblast fusion factor [Source:MGI Symbol;Acc:MGI:3649059]	protein_coding	protein_coding
ENSMUSG00000052825	Gm9892	0.362168	-0.802267	0.0632361	0.255281	0	2.44888	0.169599	0.387271	0.640549	0	others	others	Gm9892	predicted gene 9892 [Source:MGI Symbol;Acc:MGI:3701610]	processed_pseudogene	processed_pseudogene
ENSMUSG00000003872	Lin7b	0.980379	-0.788728	0.0891606	0.312197	0	0.961312	1.07843	3.71e-05	0.000765674	1	others	others	Lin7b	lin-7 homolog B (C. elegans) [Source:MGI Symbol;Acc:MGI:1330858]	protein_coding	protein_coding
ENSMUSG00000036764	Dnajc12	-0.391607	-0.784635	0.0344406	0.17759	0	0.911735	-0.282978	0.0991862	0.291293	0	others	others	Dnajc12	DnaJ heat shock protein family (Hsp40) member C12 [Source:MGI Symbol;Acc:MGI:1353428]	protein_coding	protein_coding
ENSMUSG00000074580	4931440P22Rik	-0.293784	-0.784494	0.0130746	0.0959514	0	-0.582722	-0.00854447	1	1	0	others	others	4931440P22Rik	RIKEN cDNA 4931440P22 gene [Source:MGI Symbol;Acc:MGI:1918254]	transcribed_processed_pseudogene	processed_transcript
ENSMUSG00000035557	Krt17	-0.302531	-0.784144	0.0603119	0.248472	0	2.71273	-0.264684	0.0756282	0.246248	0	others	others	Krt17	keratin 17 [Source:MGI Symbol;Acc:MGI:96691]	protein_coding	protein_coding
ENSMUSG00000051890	Klhdc1	-1.3835	-0.77624	0.0946532	0.323613	0	0.272311	-0.204871	0.345361	0.602853	0	others	others	Klhdc1	kelch domain containing 1 [Source:MGI Symbol;Acc:MGI:2672853]	protein_coding	protein_coding
ENSMUSG00000021835	Bmp4	2.18794	-0.775154	8.07e-08	8.41e-06	-1	6.13034	-0.129674	0.316871	0.577035	0	CMTR1 only	plu	Bmp4	bone morphogenetic protein 4 [Source:MGI Symbol;Acc:MGI:88180]	protein_coding	protein_coding
ENSMUSG00000024330	Col11a2	-0.391596	-0.772393	7.62e-05	0.00224705	-1	-2.03401	-0.120353	0.735143	0.881968	0	CMTR1 only	others	Col11a2	collagen, type XI, alpha 2 [Source:MGI Symbol;Acc:MGI:88447]	protein_coding	protein_coding
ENSMUSG00000036854	Hspb6	0.146498	-0.77169	0.00635441	0.0589234	0	1.28257	-0.748056	2.8e-06	9.28e-05	-1	RAM only	others	Hspb6	heat shock protein, alpha-crystallin-related, B6 [Source:MGI Symbol;Acc:MGI:2685325]	protein_coding	processed_transcript
ENSMUSG00000030111	A2m	0.883976	-0.769338	2.3e-07	2.04e-05	-1	1.94452	-0.3837	0.0527219	0.192853	0	CMTR1 only	others	A2m	alpha-2-macroglobulin [Source:MGI Symbol;Acc:MGI:2449119]	protein_coding	protein_coding
ENSMUSG00000028527	Ak4	3.25356	-0.76688	4.76e-17	4.18e-14	-1	4.65078	-0.0704527	0.474461	0.713669	0	CMTR1 only	others	Ak4	adenylate kinase 4 [Source:MGI Symbol;Acc:MGI:87979]	protein_coding	protein_coding
ENSMUSG00000026875	Traf1	-1.47068	-0.763552	0.102601	0.338975	0	-0.952151	0.182136	0.44657	0.690547	0	others	others	Traf1	TNF receptor-associated factor 1 [Source:MGI Symbol;Acc:MGI:101836]	protein_coding	protein_coding
ENSMUSG00000063142	Kcnma1	-2.62168	-0.761028	0.0481498	0.217312	0	-1.97845	0.514133	0.00602288	0.0421966	1	others	others	Kcnma1	potassium large conductance calcium-activated channel, subfamily M, alpha member 1 [Source:MGI Symbol;Acc:MGI:99923]	protein_coding	protein_coding
ENSMUSG00000074489	Bglap3	-0.628097	-0.756875	0.132009	0.388916	0	0.875339	0.11387	0.662782	0.838201	0	others	others	Bglap3	bone gamma-carboxyglutamate protein 3 [Source:MGI Symbol;Acc:MGI:88155]	protein_coding	protein_coding
ENSMUSG00000030717	Nupr1	2.34059	-0.754776	0.00121109	0.0179685	-1	6.14752	-0.208075	0.036602	0.151284	0	CMTR1 only	others	Nupr1	nuclear protein transcription regulator 1 [Source:MGI Symbol;Acc:MGI:1891834]	protein_coding	protein_coding
ENSMUSG00000032652	Crebl2	0.377547	-0.750307	0.000133143	0.00349208	-1	1.62138	-0.109583	0.329649	0.587442	0	CMTR1 only	others	Crebl2	cAMP responsive element binding protein-like 2 [Source:MGI Symbol;Acc:MGI:1889385]	protein_coding	protein_coding
ENSMUSG00000029999	Tgfa	-1.29677	-0.749304	0.0208724	0.130158	0	-1.1046	-0.0724883	0.825146	0.926831	0	others	others	Tgfa	transforming growth factor alpha [Source:MGI Symbol;Acc:MGI:98724]	protein_coding	protein_coding
ENSMUSG00000093178	Snord87	4.26839	-0.749275	0.0411306	0.19778	0	4.11426	-0.0769064	0.826666	0.927264	0	others	others	Snord87	small nucleolar RNA, C/D box 87 [Source:MGI Symbol;Acc:MGI:2387894]	snoRNA	snoRNA
ENSMUSG00000070837	Aurkc	-0.0680461	-0.745646	0.109597	0.351981	0	0.965845	-0.638237	0.000846866	0.00945497	-1	RAM only	others	Aurkc	aurora kinase C [Source:MGI Symbol;Acc:MGI:1321119]	protein_coding	protein_coding
ENSMUSG00000056738	A730036I17Rik	-1.2002	-0.739551	0.0469896	0.21408	0	-1.25742	-0.276206	0.329555	0.587442	0	others	others	A730036I17Rik	RIKEN cDNA A730036I17 gene [Source:MGI Symbol;Acc:MGI:3041182]	lincRNA	lincRNA
ENSMUSG00000041193	Pla2g5	0.437712	-0.737687	0.00151137	0.0210421	-1	1.05593	-0.863018	0.00216579	0.0196761	-1	both	others	Pla2g5	phospholipase A2, group V [Source:MGI Symbol;Acc:MGI:101899]	protein_coding	protein_coding
ENSMUSG00000065258	Gm23969	5.77486	-0.732173	0.000728685	0.0124541	-1	4.76448	0.154974	0.576781	0.787846	0	CMTR1 only	others	Gm23969	predicted gene, 23969 [Source:MGI Symbol;Acc:MGI:5453746]	snoRNA	snoRNA
ENSMUSG00000024924	Vldlr	-0.739105	-0.728105	0.00102601	0.0158472	-1	3.84765	-0.0150945	0.894461	0.957795	0	CMTR1 only	others	Vldlr	very low density lipoprotein receptor [Source:MGI Symbol;Acc:MGI:98935]	protein_coding	protein_coding
ENSMUSG00000015468	Notch4	1.7267	-0.72643	6.54e-09	9.29e-07	-1	2.38327	-0.243067	0.0451472	0.173944	0	CMTR1 only	others	Notch4	notch 4 [Source:MGI Symbol;Acc:MGI:107471]	protein_coding	protein_coding
ENSMUSG00000080538	Gm25541	5.79902	-0.724541	0.000348968	0.00717772	-1	5.64178	0.322589	0.0186224	0.0953062	0	CMTR1 only	others	Gm25541	predicted gene, 25541 [Source:MGI Symbol;Acc:MGI:5455318]	snRNA	snRNA
ENSMUSG00000103260	Gm8146	0.133408	-0.722538	0.0198506	0.125332	0	0.0701876	-0.0421856	0.88474	0.953839	0	others	others	Gm8146	predicted gene 8146 [Source:MGI Symbol;Acc:MGI:3644273]	processed_pseudogene	processed_pseudogene
ENSMUSG00000063704	Mapk15	0.112247	-0.719406	0.0112537	0.0864284	0	-0.522533	0.380321	0.19464	0.439632	0	others	others	Mapk15	mitogen-activated protein kinase 15 [Source:MGI Symbol;Acc:MGI:2652894]	protein_coding	protein_coding
ENSMUSG00000036867	Smad6	1.48933	-0.716553	1.81e-05	0.000744514	-1	1.11685	-0.456217	0.0181916	0.0934798	0	CMTR1 only	others	Smad6	SMAD family member 6 [Source:MGI Symbol;Acc:MGI:1336883]	protein_coding	protein_coding
ENSMUSG00000039131	Gipc2	-0.668219	-0.715796	0.168478	0.445966	0	0.0925974	-0.440342	0.125702	0.339592	0	others	others	Gipc2	GIPC PDZ domain containing family, member 2 [Source:MGI Symbol;Acc:MGI:1889209]	protein_coding	protein_coding
ENSMUSG00000020875	Hoxb9	0.44444	-0.714909	0.00513485	0.0507519	0	0.956647	0.12025	0.536452	0.76253	0	others	others	Hoxb9	homeobox B9 [Source:MGI Symbol;Acc:MGI:96190]	protein_coding	protein_coding
ENSMUSG00000030283	St8sia1	1.14794	-0.710718	6.73e-10	1.28e-07	-1	1.484	-0.155478	0.287303	0.547506	0	CMTR1 only	others	St8sia1	ST8 alpha-N-acetyl-neuraminide alpha-2,8-sialyltransferase 1 [Source:MGI Symbol;Acc:MGI:106011]	protein_coding	protein_coding
ENSMUSG00000034764	1700006J14Rik	-1.08404	-0.710217	0.113802	0.358242	0	-1.12911	-0.399705	0.153258	0.382637	0	others	others	1700006J14Rik	RIKEN cDNA 1700006J14 gene [Source:MGI Symbol;Acc:MGI:2447818]	antisense	antisense
ENSMUSG00000046607	Hrk	-0.879643	-0.707151	0.00826089	0.0701986	0	1.68403	0.442986	0.000329935	0.00447361	1	others	others	Hrk	harakiri, BCL2 interacting protein (contains only BH3 domain) [Source:MGI Symbol;Acc:MGI:1201608]	protein_coding	protein_coding
ENSMUSG00000064437	Snord49b	6.45696	-0.704277	0.00041302	0.00804777	-1	5.01461	0.192774	0.383289	0.637974	0	CMTR1 only	others	Snord49b	small nucleolar RNA, C/D box 49B [Source:MGI Symbol;Acc:MGI:3819539]	snoRNA	snoRNA
ENSMUSG00000048967	Yjefn3	2.65252	-0.704012	0.000413461	0.00804777	-1	1.33404	-0.214641	0.366981	0.622313	0	CMTR1 only	others	Yjefn3	YjeF N-terminal domain containing 3 [Source:MGI Symbol;Acc:MGI:2681845]	protein_coding	protein_coding
ENSMUSG00000029162	Khk	1.00569	-0.703957	0.00764528	0.0666505	0	0.193541	-0.0208181	0.957402	0.989135	0	others	others	Khk	ketohexokinase [Source:MGI Symbol;Acc:MGI:1096353]	protein_coding	protein_coding
ENSMUSG00000077625	Snord4a	4.68386	-0.690842	0.0604187	0.248623	0	4.94107	-0.114947	0.650245	0.829896	0	others	others	Snord4a	small nucleolar RNA, C/D box 4A [Source:MGI Symbol;Acc:MGI:3819540]	snoRNA	snoRNA
ENSMUSG00000050830	Vwc2	-1.53192	-0.688633	0.180666	0.462719	0	-1.53474	0.345744	0.254352	0.514057	0	others	others	Vwc2	von Willebrand factor C domain containing 2 [Source:MGI Symbol;Acc:MGI:2442987]	protein_coding	nonsense_mediated_decay
ENSMUSG00000039824	Myl6b	0.8379	-0.683715	0.0359955	0.182894	0	0.908049	-0.174498	0.452211	0.695319	0	others	others	Myl6b	myosin, light polypeptide 6B [Source:MGI Symbol;Acc:MGI:1917789]	protein_coding	protein_coding
ENSMUSG00000088254	Gm24289	4.43357	-0.680372	0.00981513	0.0786767	0	3.10242	0.291506	0.368771	0.623971	0	others	others	Gm24289	predicted gene, 24289 [Source:MGI Symbol;Acc:MGI:5454066]	scaRNA	scaRNA
ENSMUSG00000055805	Fmnl1	-0.0192474	-0.67872	0.00466334	0.0474404	-1	0.870059	0.102559	0.544643	0.767568	0	CMTR1 only	others	Fmnl1	formin-like 1 [Source:MGI Symbol;Acc:MGI:1888994]	protein_coding	protein_coding
ENSMUSG00000031963	Bmper	-0.331417	-0.678354	0.0306495	0.165672	0	-1.58985	-0.0591257	0.84234	0.934216	0	others	others	Bmper	BMP-binding endothelial regulator [Source:MGI Symbol;Acc:MGI:1920480]	protein_coding	protein_coding
ENSMUSG00000024793	Tnfrsf25	0.875417	-0.677676	0.0122131	0.0917272	0	0.661568	0.805268	0.00272487	0.0232938	1	others	others	Tnfrsf25	tumor necrosis factor receptor superfamily, member 25 [Source:MGI Symbol;Acc:MGI:1934667]	protein_coding	protein_coding
ENSMUSG00000050473	Slc35d3	0.798574	-0.669589	0.00800929	0.0687611	0	-0.344028	-0.038222	0.940054	0.980472	0	others	others	Slc35d3	solute carrier family 35, member D3 [Source:MGI Symbol;Acc:MGI:1923407]	protein_coding	protein_coding
ENSMUSG00000081999	Gm13461	0.832692	-0.66547	0.162758	0.438606	0	2.66794	-0.160019	0.401175	0.654116	0	others	others	Gm13461	predicted gene 13461 [Source:MGI Symbol;Acc:MGI:3650103]	processed_pseudogene	processed_pseudogene
ENSMUSG00000064294	Aox3	-0.608098	-0.665286	0.0492209	0.220474	0	-1.98927	0.331149	0.323398	0.582847	0	others	others	Aox3	aldehyde oxidase 3 [Source:MGI Symbol;Acc:MGI:1918974]	protein_coding	protein_coding
ENSMUSG00000074653	Lrrc31	-0.903707	-0.664414	0.0487678	0.219271	0	-0.440513	-0.295604	0.218887	0.469678	0	others	others	Lrrc31	leucine rich repeat containing 31 [Source:MGI Symbol;Acc:MGI:2443864]	protein_coding	protein_coding
ENSMUSG00000042589	Cux2	-0.603197	-0.661684	8.89e-05	0.00253973	-1	-0.400241	-0.322688	0.0302371	0.133174	0	CMTR1 only	others	Cux2	cut-like homeobox 2 [Source:MGI Symbol;Acc:MGI:107321]	protein_coding	protein_coding
ENSMUSG00000046671	Mtfr1l	3.67287	-0.660319	1.54e-19	2.57e-16	-1	3.64468	-0.0501416	0.576312	0.787626	0	CMTR1 only	others	Mtfr1l	mitochondrial fission regulator 1-like [Source:MGI Symbol;Acc:MGI:1924074]	protein_coding	retained_intron
ENSMUSG00000007872	Id3	2.12215	-0.659651	0.00024445	0.00557821	-1	3.27579	-0.0342732	0.869342	0.94607	0	CMTR1 only	others	Id3	inhibitor of DNA binding 3 [Source:MGI Symbol;Acc:MGI:96398]	protein_coding	protein_coding
ENSMUSG00000074272	Ceacam1	0.938279	-0.656347	5.53e-05	0.00176415	-1	2.34639	-0.209763	0.140538	0.36387	0	CMTR1 only	others	Ceacam1	carcinoembryonic antigen-related cell adhesion molecule 1 [Source:MGI Symbol;Acc:MGI:1347245]	protein_coding	protein_coding
ENSMUSG00000036151	Tm6sf2	0.881725	-0.653796	0.0451426	0.208651	0	0.0731341	0.387608	0.139448	0.362566	0	others	others	Tm6sf2	transmembrane 6 superfamily member 2 [Source:MGI Symbol;Acc:MGI:1933210]	protein_coding	protein_coding
ENSMUSG00000083240	Gm13453	2.53578	-0.653581	0.0469925	0.21408	0	2.56995	-0.19239	0.391126	0.643391	0	others	others	Gm13453	predicted gene 13453 [Source:MGI Symbol;Acc:MGI:3651618]	processed_pseudogene	processed_pseudogene
ENSMUSG00000033707	Lrrc24	-0.670385	-0.649051	0.196995	0.486608	0	2.15114	0.113283	0.355095	0.611778	0	others	others	Lrrc24	leucine rich repeat containing 24 [Source:MGI Symbol;Acc:MGI:3605040]	protein_coding	protein_coding
ENSMUSG00000030281	Il17rc	0.0923579	-0.64888	0.0229586	0.137474	0	1.269	-0.121846	0.527193	0.755825	0	others	others	Il17rc	interleukin 17 receptor C [Source:MGI Symbol;Acc:MGI:2159336]	protein_coding	protein_coding
ENSMUSG00000019734	Tmc4	0.621897	-0.645345	0.0153839	0.106245	0	0.000572657	-0.197157	0.377356	0.633178	0	others	others	Tmc4	transmembrane channel-like gene family 4 [Source:MGI Symbol;Acc:MGI:2669035]	protein_coding	protein_coding
ENSMUSG00000010064	Slc38a3	-0.325305	-0.640609	0.0313249	0.1678	0	-1.01667	0.228503	0.495606	0.731295	0	others	others	Slc38a3	solute carrier family 38, member 3 [Source:MGI Symbol;Acc:MGI:1923507]	protein_coding	protein_coding
ENSMUSG00000044986	Tst	2.74672	-0.639564	4.74e-05	0.00156095	-1	2.22779	-0.564709	0.000347067	0.00465839	-1	both	others	Tst	thiosulfate sulfurtransferase, mitochondrial [Source:MGI Symbol;Acc:MGI:98852]	protein_coding	protein_coding
ENSMUSG00000064390	Rnu73b	5.70084	-0.638475	0.00456748	0.0467424	-1	5.45718	0.237488	0.281209	0.541028	0	CMTR1 only	others	Rnu73b	U73B small nuclear RNA [Source:MGI Symbol;Acc:MGI:1321387]	snoRNA	snoRNA
ENSMUSG00000051367	Six1	1.88254	-0.637981	5.48e-06	0.000273584	-1	-0.582046	0.335817	0.137973	0.360032	0	CMTR1 only	others	Six1	sine oculis-related homeobox 1 [Source:MGI Symbol;Acc:MGI:102780]	protein_coding	protein_coding
ENSMUSG00000031410	Nxf7	0.363413	-0.636772	0.0530208	0.230323	0	-0.383348	-0.205422	0.432861	0.680399	0	others	others	Nxf7	nuclear RNA export factor 7 [Source:MGI Symbol;Acc:MGI:2159343]	protein_coding	protein_coding
ENSMUSG00000003032	Klf4	4.00376	-0.636584	1.91e-16	1.6e-13	-1	5.57873	-0.147084	0.12043	0.330058	0	CMTR1 only	plu	Klf4	Kruppel-like factor 4 (gut) [Source:MGI Symbol;Acc:MGI:1342287]	protein_coding	protein_coding
ENSMUSG00000032470	Mras	1.22594	-0.636557	7.62e-06	0.000360223	-1	4.63388	-0.00661534	0.9429	0.981865	0	CMTR1 only	others	Mras	muscle and microspikes RAS [Source:MGI Symbol;Acc:MGI:1100856]	protein_coding	protein_coding
ENSMUSG00000030672	Mylpf	5.24952	-0.636075	8.72e-09	1.19e-06	-1	7.15146	-0.15328	0.113955	0.319156	0	CMTR1 only	others	Mylpf	myosin light chain, phosphorylatable, fast skeletal muscle [Source:MGI Symbol;Acc:MGI:97273]	protein_coding	protein_coding
ENSMUSG00000056888	Glipr1	-0.162721	-0.635627	0.221556	0.518095	0	1.88167	0.371847	0.0374188	0.153052	0	others	others	Glipr1	GLI pathogenesis-related 1 (glioma) [Source:MGI Symbol;Acc:MGI:1920940]	protein_coding	protein_coding
ENSMUSG00000023931	Efhb	-0.643879	-0.630497	0.200978	0.491599	0	-0.871262	-0.623674	0.0153472	0.082633	0	others	others	Efhb	EF hand domain family, member B [Source:MGI Symbol;Acc:MGI:3045296]	protein_coding	protein_coding
ENSMUSG00000035722	Abca7	1.88961	-0.629627	6.58e-10	1.26e-07	-1	1.73195	-0.398896	0.00198816	0.0185163	-1	both	others	Abca7	ATP-binding cassette, sub-family A (ABC1), member 7 [Source:MGI Symbol;Acc:MGI:1351646]	protein_coding	protein_coding
ENSMUSG00000034771	Tle2	-0.879933	-0.629033	0.0289326	0.15923	0	-1.90937	0.778281	0.00718484	0.0482408	1	others	others	Tle2	transducin-like enhancer of split 2 [Source:MGI Symbol;Acc:MGI:104635]	protein_coding	retained_intron
ENSMUSG00000028871	Rspo1	0.690976	-0.627099	0.0461018	0.211433	0	-0.0794803	0.943858	9.21e-05	0.00164138	1	others	others	Rspo1	R-spondin 1 [Source:MGI Symbol;Acc:MGI:2183426]	protein_coding	protein_coding
ENSMUSG00000030110	Ret	-1.17853	-0.625525	0.0224704	0.13566	0	0.862761	0.214713	0.220139	0.471194	0	others	others	Ret	ret proto-oncogene [Source:MGI Symbol;Acc:MGI:97902]	protein_coding	protein_coding
ENSMUSG00000026380	Tfcp2l1	3.19446	-0.625437	1.12e-06	7.45e-05	-1	5.01136	-0.245579	0.0363774	0.150624	0	CMTR1 only	plu	Tfcp2l1	transcription factor CP2-like 1 [Source:MGI Symbol;Acc:MGI:2444691]	protein_coding	protein_coding
ENSMUSG00000022438	Parvb	3.39327	-0.621807	1.27e-12	4.51e-10	-1	2.22896	-0.334784	0.00198177	0.0185001	-1	both	others	Parvb	parvin, beta [Source:MGI Symbol;Acc:MGI:2153063]	protein_coding	protein_coding
ENSMUSG00000022415	Syngr1	2.3988	-0.617487	1.89e-11	5.34e-09	-1	3.79962	0.17438	0.0692655	0.23211	0	CMTR1 only	others	Syngr1	synaptogyrin 1 [Source:MGI Symbol;Acc:MGI:1328323]	protein_coding	protein_coding
ENSMUSG00000027071	P2rx3	0.319981	-0.616483	0.0241071	0.141869	0	5.35373	0.0966753	0.463345	0.703998	0	others	others	P2rx3	purinergic receptor P2X, ligand-gated ion channel, 3 [Source:MGI Symbol;Acc:MGI:1097160]	protein_coding	protein_coding
ENSMUSG00000087408	Cers1	-0.226572	-0.615661	0.0267475	0.151297	0	1.09178	0.886449	8.68e-09	6.19e-07	1	others	others	Cers1	ceramide synthase 1 [Source:MGI Symbol;Acc:MGI:2136690]	protein_coding	protein_coding
ENSMUSG00000010830	Kdelr3	1.87048	-0.615357	0.0020579	0.0266568	-1	6.32514	-0.127968	0.183502	0.424901	0	CMTR1 only	others	Kdelr3	KDEL (Lys-Asp-Glu-Leu) endoplasmic reticulum protein retention receptor 3 [Source:MGI Symbol;Acc:MGI:2145953]	protein_coding	protein_coding
ENSMUSG00000022449	Adamts20	-1.72237	-0.614184	0.046112	0.211433	0	-1.48015	0.268054	0.263479	0.52282	0	others	others	Adamts20	a disintegrin-like and metallopeptidase (reprolysin type) with thrombospondin type 1 motif, 20 [Source:MGI Symbol;Acc:MGI:2660628]	protein_coding	protein_coding
ENSMUSG00000043587	Pxylp1	-0.398897	-0.614101	0.091904	0.317731	0	1.42825	0.272947	0.0495289	0.18489	0	others	others	Pxylp1	2-phosphoxylose phosphatase 1 [Source:MGI Symbol;Acc:MGI:2442444]	protein_coding	protein_coding
ENSMUSG00000091811	Inafm1	1.67765	-0.610475	0.00193442	0.0255285	-1	1.90353	0.243631	0.0925826	0.279639	0	CMTR1 only	others	Inafm1	InaF motif containing 1 [Source:MGI Symbol;Acc:MGI:1913550]	protein_coding	protein_coding
ENSMUSG00000038543	BC028528	1.82398	-0.609307	0.00949486	0.0771851	0	3.27712	-0.401613	0.0101299	0.0614065	0	others	others	BC028528	cDNA sequence BC028528 [Source:MGI Symbol;Acc:MGI:2385885]	protein_coding	protein_coding
ENSMUSG00000022113	Trim52	-0.967955	-0.600807	0.200651	0.491274	0	0.995266	0.329332	0.0243269	0.114547	0	others	others	Trim52	tripartite motif-containing 52 [Source:MGI Symbol;Acc:MGI:3045276]	protein_coding	protein_coding
ENSMUSG00000031504	Rab20	-0.00355228	-0.599881	0.126493	0.379502	0	-0.113277	-0.0170636	1	1	0	others	others	Rab20	RAB20, member RAS oncogene family [Source:MGI Symbol;Acc:MGI:102789]	protein_coding	protein_coding
ENSMUSG00000026177	Slc11a1	-0.591027	-0.599373	0.0817435	0.299158	0	3.5878	-0.438693	0.00544886	0.0392932	-1	RAM only	others	Slc11a1	solute carrier family 11 (proton-coupled divalent metal ion transporters), member 1 [Source:MGI Symbol;Acc:MGI:1345275]	protein_coding	protein_coding
ENSMUSG00000064655	Gm25788	5.82451	-0.59858	0.000710492	0.0122689	-1	5.4532	0.150144	0.439583	0.684693	0	CMTR1 only	others	Gm25788	predicted gene, 25788 [Source:MGI Symbol;Acc:MGI:5455565]	snoRNA	snoRNA
ENSMUSG00000041287	Sox15	2.07375	-0.598578	0.0321977	0.170774	0	1.92455	-0.568375	0.00123594	0.0128975	-1	RAM only	others	Sox15	SRY (sex determining region Y)-box 15 [Source:MGI Symbol;Acc:MGI:98363]	protein_coding	protein_coding
ENSMUSG00000042712	Tceal9	5.9142	-0.598463	2.45e-13	1.14e-10	-1	6.60685	-0.239227	0.0172581	0.0897783	0	CMTR1 only	others	Tceal9	transcription elongation factor A like 9 [Source:MGI Symbol;Acc:MGI:109567]	protein_coding	protein_coding
ENSMUSG00000055027	Smyd1	1.32508	-0.597757	0.000276659	0.00609443	-1	0.98426	0.70007	4.05e-05	0.000828444	1	CMTR1 only	others	Smyd1	SET and MYND domain containing 1 [Source:MGI Symbol;Acc:MGI:104790]	protein_coding	protein_coding
ENSMUSG00000077506	Scarna9	5.95439	-0.597126	0.0178651	0.117141	0	6.77145	-0.0680711	0.719629	0.873595	0	others	others	Scarna9	small Cajal body-specific RNA 9 [Source:MGI Symbol;Acc:MGI:3819489]	snoRNA	snoRNA
ENSMUSG00000047473	Zfp30	0.00576403	-0.596247	0.0111244	0.0857514	0	-0.63089	-0.234924	0.28858	0.548472	0	others	others	Zfp30	zinc finger protein 30 [Source:MGI Symbol;Acc:MGI:99178]	protein_coding	protein_coding
ENSMUSG00000029130	Rnf32	1.9924	-0.59598	0.00777441	0.0674388	0	1.17838	-0.230773	0.194605	0.439632	0	others	others	Rnf32	ring finger protein 32 [Source:MGI Symbol;Acc:MGI:1861747]	protein_coding	protein_coding
ENSMUSG00000023795	Pisd-ps2	0.483449	-0.595264	0.0799315	0.295246	0	3.97606	0.128833	0.33849	0.595631	0	others	others	Pisd-ps2	phosphatidylserine decarboxylase, pseudogene 2 [Source:MGI Symbol;Acc:MGI:3612472]	transcribed_unprocessed_pseudogene	processed_transcript
ENSMUSG00000062210	Tnfaip8	0.786986	-0.594703	0.00112273	0.0169486	-1	0.00657886	-0.679213	2.69e-05	0.000589832	-1	both	others	Tnfaip8	tumor necrosis factor, alpha-induced protein 8 [Source:MGI Symbol;Acc:MGI:2147191]	protein_coding	processed_transcript
ENSMUSG00000050335	Lgals3	2.36781	-0.593776	0.00017435	0.00429796	-1	2.71636	-0.445995	0.000684852	0.00802652	-1	both	others	Lgals3	lectin, galactose binding, soluble 3 [Source:MGI Symbol;Acc:MGI:96778]	protein_coding	protein_coding
ENSMUSG00000034616	Ssh3	-0.201651	-0.593247	0.012093	0.0910718	0	-0.516143	-0.53195	0.0238701	0.113125	0	others	others	Ssh3	slingshot protein phosphatase 3 [Source:MGI Symbol;Acc:MGI:2683546]	protein_coding	retained_intron
ENSMUSG00000038763	Alpk3	0.406048	-0.591672	2.62e-05	0.000988265	-1	1.60204	-0.212363	0.138859	0.361789	0	CMTR1 only	others	Alpk3	alpha-kinase 3 [Source:MGI Symbol;Acc:MGI:2151224]	protein_coding	protein_coding
ENSMUSG00000042529	Kcnj12	-0.554622	-0.591663	0.134185	0.392622	0	2.63006	0.0893662	0.478138	0.716872	0	others	others	Kcnj12	potassium inwardly-rectifying channel, subfamily J, member 12 [Source:MGI Symbol;Acc:MGI:108495]	protein_coding	protein_coding
ENSMUSG00000038065	Mturn	-0.306199	-0.589465	0.00533869	0.0521397	0	-0.468512	0.183728	0.300705	0.561142	0	others	others	Mturn	maturin, neural progenitor differentiation regulator homolog (Xenopus) [Source:MGI Symbol;Acc:MGI:1915485]	protein_coding	protein_coding
ENSMUSG00000029059	Fam213b	1.59767	-0.588888	0.0218183	0.133719	0	1.5996	-0.0131886	0.966544	0.992462	0	others	others	Prxl2b	peroxiredoxin like 2B [Source:MGI Symbol;Acc:MGI:1913719]	protein_coding	protein_coding
ENSMUSG00000074829	2010315B03Rik	-0.410542	-0.58765	0.0867285	0.307616	0	0.351657	-0.193101	0.406315	0.658673	0	others	others	2010315B03Rik	RIKEN cDNA 2010315B03 gene [Source:MGI Symbol;Acc:MGI:1919321]	protein_coding	protein_coding
ENSMUSG00000038776	Ephx1	1.34107	-0.586249	0.01711	0.113891	0	2.50832	-0.289271	0.0261766	0.120482	0	others	others	Ephx1	epoxide hydrolase 1, microsomal [Source:MGI Symbol;Acc:MGI:95405]	protein_coding	protein_coding
ENSMUSG00000035711	Dok3	1.18118	-0.586189	0.00513753	0.0507519	0	-0.282978	0.0663178	0.845351	0.935018	0	others	others	Dok3	docking protein 3 [Source:MGI Symbol;Acc:MGI:1351490]	protein_coding	protein_coding
ENSMUSG00000086003	B230206L02Rik	1.21704	-0.585256	0.11779	0.365011	0	2.31098	-0.80439	0.000399107	0.00523357	-1	RAM only	others	B230206L02Rik	RIKEN cDNA B230206L02 gene [Source:MGI Symbol;Acc:MGI:1924598]	processed_transcript	processed_transcript
ENSMUSG00000013766	Ly6g6e	0.911635	-0.583015	0.0864952	0.307311	0	4.44087	-0.019676	0.885466	0.953974	0	others	others	Ly6g6e	lymphocyte antigen 6 complex, locus G6E [Source:MGI Symbol;Acc:MGI:1917524]	protein_coding	protein_coding
ENSMUSG00000020381	Mrnip	2.75724	-0.582717	0.000424164	0.00820048	-1	3.76616	0.0915992	0.519423	0.750361	0	CMTR1 only	others	Mrnip	MRN complex interacting protein [Source:MGI Symbol;Acc:MGI:1915317]	protein_coding	protein_coding
ENSMUSG00000029413	Naaa	-0.139059	-0.580633	0.0730104	0.279204	0	2.03995	0.571327	0.00044625	0.00570117	1	others	others	Naaa	N-acylethanolamine acid amidase [Source:MGI Symbol;Acc:MGI:1914361]	protein_coding	protein_coding
ENSMUSG00000018569	Cldn7	1.87846	-0.580225	0.0048108	0.0484888	-1	2.24064	-1.23228	6.55e-13	1.28e-10	-1	both	others	Cldn7	claudin 7 [Source:MGI Symbol;Acc:MGI:1859285]	protein_coding	protein_coding
ENSMUSG00000064918	Gm22571	5.69402	-0.580188	0.00586812	0.0555855	0	5.56744	0.439365	0.0173156	0.0900098	0	others	others	Gm22571	predicted gene, 22571 [Source:MGI Symbol;Acc:MGI:5452348]	snoRNA	snoRNA
ENSMUSG00000083064	Gm7785	1.95833	-0.578402	0.0190172	0.122066	0	1.10975	-0.268241	0.260931	0.520084	0	others	others	Gm7785	predicted gene 7785 [Source:MGI Symbol;Acc:MGI:3645449]	processed_pseudogene	processed_pseudogene
ENSMUSG00000021255	Esrrb	4.96187	-0.57644	1.81e-11	5.2e-09	-1	6.58148	-0.255166	0.00234393	0.0208183	-1	both	plu	Esrrb	estrogen related receptor, beta [Source:MGI Symbol;Acc:MGI:1346832]	protein_coding	protein_coding
ENSMUSG00000040258	Nxph4	-0.605987	-0.574054	0.301129	0.607836	0	1.76211	-0.458205	0.00350503	0.028448	-1	RAM only	others	Nxph4	neurexophilin 4 [Source:MGI Symbol;Acc:MGI:1336197]	protein_coding	protein_coding
ENSMUSG00000025359	Pmel	0.436147	-0.573543	0.0232139	0.138494	0	2.32313	0.282395	0.156975	0.388713	0	others	others	Pmel	premelanosome protein [Source:MGI Symbol;Acc:MGI:98301]	protein_coding	protein_coding
ENSMUSG00000067653	Ankrd23	-0.70428	-0.570767	0.175857	0.456429	0	1.50625	0.0440776	0.763793	0.897972	0	others	others	Ankrd23	ankyrin repeat domain 23 [Source:MGI Symbol;Acc:MGI:1925571]	protein_coding	protein_coding
ENSMUSG00000036528	Ppfibp2	1.3143	-0.57065	9.6e-06	0.000436316	-1	1.0235	-0.438863	0.0011028	0.0117734	-1	both	others	Ppfibp2	PTPRF interacting protein, binding protein 2 (liprin beta 2) [Source:MGI Symbol;Acc:MGI:894649]	protein_coding	retained_intron
ENSMUSG00000007594	Hapln4	-0.0196392	-0.569229	0.0173341	0.114957	0	0.0970985	0.996858	1.38e-08	9.15e-07	1	others	others	Hapln4	hyaluronan and proteoglycan link protein 4 [Source:MGI Symbol;Acc:MGI:2679531]	protein_coding	protein_coding
ENSMUSG00000012396	Nanog	4.98189	-0.568882	1.88e-06	0.000114526	-1	6.79592	-0.298944	0.000843956	0.00943764	-1	both	plu	Nanog	Nanog homeobox [Source:MGI Symbol;Acc:MGI:1919200]	protein_coding	protein_coding
ENSMUSG00000028977	Casz1	0.464893	-0.568744	0.000104702	0.00288412	-1	-1.17085	-0.169421	0.381455	0.636064	0	CMTR1 only	others	Casz1	castor zinc finger 1 [Source:MGI Symbol;Acc:MGI:1196251]	protein_coding	protein_coding
ENSMUSG00000047604	Frat2	0.830268	-0.568444	0.00945817	0.0769618	0	1.51504	-0.306257	0.0436603	0.169899	0	others	others	Frat2	frequently rearranged in advanced T cell lymphomas 2 [Source:MGI Symbol;Acc:MGI:2673967]	protein_coding	protein_coding
ENSMUSG00000071711	Mpst	1.9895	-0.567866	0.012638	0.0938864	0	1.89993	-0.499594	0.00369595	0.0295251	-1	RAM only	others	Mpst	mercaptopyruvate sulfurtransferase [Source:MGI Symbol;Acc:MGI:2179733]	protein_coding	protein_coding
ENSMUSG00000022453	Naga	1.86936	-0.567641	0.00109541	0.016672	-1	3.84536	-0.217677	0.184723	0.426399	0	CMTR1 only	others	Naga	N-acetyl galactosaminidase, alpha [Source:MGI Symbol;Acc:MGI:1261422]	protein_coding	protein_coding
ENSMUSG00000038400	Pmepa1	1.83978	-0.56756	1.32e-06	8.65e-05	-1	4.12928	0.00950246	0.926948	0.973744	0	CMTR1 only	others	Pmepa1	prostate transmembrane protein, androgen induced 1 [Source:MGI Symbol;Acc:MGI:1929600]	protein_coding	protein_coding
ENSMUSG00000089876	Tmem102	-0.160954	-0.565977	0.205705	0.4973	0	0.175394	-1.23743	1.89e-07	9.23e-06	-1	RAM only	others	Tmem102	transmembrane protein 102 [Source:MGI Symbol;Acc:MGI:1921591]	protein_coding	protein_coding
ENSMUSG00000038208	Pgap3	1.5135	-0.56581	0.000748047	0.0127458	-1	3.10346	0.35383	0.00129758	0.0133404	1	CMTR1 only	others	Pgap3	post-GPI attachment to proteins 3 [Source:MGI Symbol;Acc:MGI:2444461]	protein_coding	protein_coding
ENSMUSG00000057667	Bloc1s3	0.707054	-0.563353	0.0169161	0.113004	0	0.88673	-0.0629831	0.723709	0.876005	0	others	others	Bloc1s3	biogenesis of lysosomal organelles complex-1, subunit 3 [Source:MGI Symbol;Acc:MGI:2678952]	protein_coding	protein_coding
ENSMUSG00000024206	Rfx2	3.65407	-0.562526	1.53e-06	9.64e-05	-1	2.47162	-0.237123	0.0384088	0.155741	0	CMTR1 only	others	Rfx2	regulatory factor X, 2 (influences HLA class II expression) [Source:MGI Symbol;Acc:MGI:106583]	protein_coding	protein_coding
ENSMUSG00000065208	Gm24616	5.56248	-0.561346	0.000542068	0.0100507	-1	5.10339	0.0908345	0.550476	0.770245	0	CMTR1 only	others	Gm24616	predicted gene, 24616 [Source:MGI Symbol;Acc:MGI:5454393]	snoRNA	snoRNA
ENSMUSG00000096751	Gm28373	1.72394	-0.561206	0.0064999	0.0597382	0	-0.179032	-0.358469	0.216013	0.466162	0	others	others	Gm28373	predicted gene 28373 [Source:MGI Symbol;Acc:MGI:5579079]	processed_transcript	processed_transcript
ENSMUSG00000087135	Gm16096	1.8872	-0.560331	0.0242549	0.142484	0	2.47109	-0.0344784	0.876059	0.949015	0	others	others	Gm16096	predicted gene 16096 [Source:MGI Symbol;Acc:MGI:3801985]	processed_transcript	antisense
ENSMUSG00000042401	Crtac1	-0.0379657	-0.558697	0.0524042	0.228708	0	3.05081	-0.462586	5.39e-05	0.00104714	-1	RAM only	others	Crtac1	cartilage acidic protein 1 [Source:MGI Symbol;Acc:MGI:1920082]	protein_coding	protein_coding
ENSMUSG00000051319	1500011K16Rik	2.96173	-0.558223	0.00989159	0.0790995	0	3.73395	-0.00804854	0.959198	0.989381	0	others	others	Mtln	mitoregulin [Source:MGI Symbol;Acc:MGI:1915135]	protein_coding	protein_coding
ENSMUSG00000065546	Mir196a-1	4.09069	-0.558094	0.167749	0.445293	0	3.68079	0.136864	0.640151	0.823268	0	others	others	Mir196a-1	microRNA 196a-1 [Source:MGI Symbol;Acc:MGI:2676860]	miRNA	miRNA
ENSMUSG00000028528	Dnajc6	1.9573	-0.558086	0.000367047	0.00742147	-1	3.4268	-0.0915838	0.284229	0.544261	0	CMTR1 only	others	Dnajc6	DnaJ heat shock protein family (Hsp40) member C6 [Source:MGI Symbol;Acc:MGI:1919935]	protein_coding	protein_coding
ENSMUSG00000031840	Rab3a	0.880295	-0.557026	0.0376418	0.187546	0	0.107824	-0.251752	0.328594	0.58685	0	others	others	Rab3a	RAB3A, member RAS oncogene family [Source:MGI Symbol;Acc:MGI:97843]	protein_coding	protein_coding
ENSMUSG00000029001	Fbxo44	0.785195	-0.556484	0.0253877	0.146284	0	2.4862	-0.1799	0.26154	0.520756	0	others	others	Fbxo44	F-box protein 44 [Source:MGI Symbol;Acc:MGI:1354744]	protein_coding	protein_coding
ENSMUSG00000022237	Ankrd33b	1.24347	-0.555433	5.37e-09	7.93e-07	-1	1.78317	-0.0804107	0.55032	0.770245	0	CMTR1 only	others	Ankrd33b	ankyrin repeat domain 33B [Source:MGI Symbol;Acc:MGI:1917904]	protein_coding	protein_coding
ENSMUSG00000029512	Ulk1	4.70197	-0.554539	1.22e-19	2.26e-16	-1	3.39878	0.0267266	0.767798	0.89993	0	CMTR1 only	others	Ulk1	unc-51 like kinase 1 [Source:MGI Symbol;Acc:MGI:1270126]	protein_coding	protein_coding
ENSMUSG00000022899	Slc15a2	1.86357	-0.553758	2.92e-07	2.45e-05	-1	1.03321	-0.583143	0.00384333	0.0303364	-1	both	others	Slc15a2	solute carrier family 15 (H+/peptide transporter), member 2 [Source:MGI Symbol;Acc:MGI:1890457]	protein_coding	protein_coding
ENSMUSG00000048249	Crebrf	2.03324	-0.553633	2.93e-09	4.7e-07	-1	2.42934	-0.0752071	0.575081	0.787239	0	CMTR1 only	others	Crebrf	CREB3 regulatory factor [Source:MGI Symbol;Acc:MGI:1924378]	protein_coding	protein_coding
ENSMUSG00000026211	Obsl1	3.28144	-0.553629	7.24e-11	1.8e-08	-1	2.07188	-0.659185	1.56e-09	1.34e-07	-1	both	others	Obsl1	obscurin-like 1 [Source:MGI Symbol;Acc:MGI:2138628]	protein_coding	protein_coding
ENSMUSG00000067215	Usp51	0.912237	-0.553147	0.0116859	0.0888394	0	-0.211273	0.0106664	1	1	0	others	others	Usp51	ubiquitin specific protease 51 [Source:MGI Symbol;Acc:MGI:3588217]	protein_coding	protein_coding
ENSMUSG00000043243	Fam129c	1.7824	-0.552251	0.000379164	0.00754771	-1	0.0973124	0.241614	0.263988	0.523009	0	CMTR1 only	others	Fam129c	family with sequence similarity 129, member C [Source:MGI Symbol;Acc:MGI:3686743]	protein_coding	protein_coding
ENSMUSG00000027536	Chmp4c	1.43903	-0.55149	0.000926266	0.0147585	-1	2.40349	-0.525466	1.13e-06	4.3e-05	-1	both	others	Chmp4c	charged multivesicular body protein 4C [Source:MGI Symbol;Acc:MGI:1913621]	protein_coding	protein_coding
ENSMUSG00000074194	Zfp791	-0.791132	-0.550548	0.0985449	0.331818	0	-1.27707	0.0196418	1	1	0	others	others	Zfp791	zinc finger protein 791 [Source:MGI Symbol;Acc:MGI:3648473]	protein_coding	protein_coding
ENSMUSG00000028167	Bdh2	1.18432	-0.549559	0.0344012	0.177442	0	2.64479	-0.372762	0.0339945	0.14437	0	others	others	Bdh2	3-hydroxybutyrate dehydrogenase, type 2 [Source:MGI Symbol;Acc:MGI:1917022]	protein_coding	protein_coding
ENSMUSG00000032850	Rnft2	1.75506	-0.549542	3.75e-06	0.000201536	-1	1.83556	0.393878	0.000392504	0.00516159	1	CMTR1 only	others	Rnft2	ring finger protein, transmembrane 2 [Source:MGI Symbol;Acc:MGI:2442859]	protein_coding	protein_coding
ENSMUSG00000026433	Rab29	0.553378	-0.549365	0.105687	0.345139	0	1.96236	-0.0378401	0.82765	0.92762	0	others	others	Rab29	RAB29, member RAS oncogene family [Source:MGI Symbol;Acc:MGI:2385107]	protein_coding	protein_coding
ENSMUSG00000034917	Tjp3	1.1757	-0.548503	0.000796585	0.0132613	-1	1.66021	-0.610295	0.000116476	0.00197683	-1	both	others	Tjp3	tight junction protein 3 [Source:MGI Symbol;Acc:MGI:1351650]	protein_coding	protein_coding
ENSMUSG00000019320	Noxo1	-0.106782	-0.547841	0.0903222	0.31415	0	-0.301335	-0.519836	0.0191814	0.097479	0	others	others	Noxo1	NADPH oxidase organizer 1 [Source:MGI Symbol;Acc:MGI:1919143]	protein_coding	protein_coding
ENSMUSG00000040424	Hipk4	0.396221	-0.547818	0.0107438	0.0837467	0	0.0881946	0.312868	0.114489	0.320331	0	others	others	Hipk4	homeodomain interacting protein kinase 4 [Source:MGI Symbol;Acc:MGI:2685008]	protein_coding	protein_coding
ENSMUSG00000065353	Snora73b	9.72827	-0.547306	1.13e-11	3.44e-09	-1	9.45836	0.180915	0.243496	0.499593	0	CMTR1 only	others	Snora73b	small nucleolar RNA, H/ACA box 73b [Source:MGI Symbol;Acc:MGI:4360049]	snoRNA	snoRNA
ENSMUSG00000085667	Gm12992	-0.463986	-0.5471	0.0169375	0.113014	0	-1.45929	0.385832	0.164551	0.400081	0	others	others	Gm12992	predicted gene 12992 [Source:MGI Symbol;Acc:MGI:3702644]	processed_transcript	processed_transcript
ENSMUSG00000020902	Ntn1	1.44311	-0.547011	3e-07	2.5e-05	-1	3.53382	0.101833	0.446272	0.690392	0	CMTR1 only	others	Ntn1	netrin 1 [Source:MGI Symbol;Acc:MGI:105088]	protein_coding	protein_coding
ENSMUSG00000030276	Ttll3	1.54333	-0.545193	0.000262291	0.00587315	-1	-0.319072	0.171243	0.522049	0.752201	0	CMTR1 only	others	Ttll3	tubulin tyrosine ligase-like family, member 3 [Source:MGI Symbol;Acc:MGI:2141418]	protein_coding	protein_coding
ENSMUSG00000032715	Trib3	3.13648	-0.543071	5.37e-06	0.00026909	-1	6.05428	-0.231813	0.0189622	0.0965831	0	CMTR1 only	others	Trib3	tribbles pseudokinase 3 [Source:MGI Symbol;Acc:MGI:1345675]	protein_coding	protein_coding
ENSMUSG00000030060	Hmces	4.72186	-0.542524	3.69e-08	4.21e-06	-1	5.37517	-0.597415	1.31e-10	1.49e-08	-1	both	others	Hmces	5-hydroxymethylcytosine (hmC) binding, ES cell specific [Source:MGI Symbol;Acc:MGI:1914053]	protein_coding	protein_coding
ENSMUSG00000085030	2810455O05Rik	0.315581	-0.541924	0.120674	0.37071	0	-0.432764	-0.00538371	1	1	0	others	others	2810455O05Rik	RIKEN cDNA 2810455O05 gene [Source:MGI Symbol;Acc:MGI:1920072]	lincRNA	lincRNA
ENSMUSG00000074093	Svip	0.715227	-0.54189	0.0109948	0.0852254	0	1.19844	-0.0249183	0.880574	0.951565	0	others	others	Svip	small VCP/p97-interacting protein [Source:MGI Symbol;Acc:MGI:1922994]	protein_coding	protein_coding
ENSMUSG00000029364	Wsb2	5.173	-0.541531	3.34e-25	9.28e-22	-1	5.46487	-0.151076	0.0884151	0.272499	0	CMTR1 only	others	Wsb2	WD repeat and SOCS box-containing 2 [Source:MGI Symbol;Acc:MGI:2144041]	protein_coding	protein_coding
ENSMUSG00000056938	Acbd4	1.57155	-0.540647	0.00145257	0.0204302	-1	2.32558	-0.0883794	0.455377	0.69757	0	CMTR1 only	others	Acbd4	acyl-Coenzyme A binding domain containing 4 [Source:MGI Symbol;Acc:MGI:1914381]	protein_coding	nonsense_mediated_decay
ENSMUSG00000029095	Ablim2	-1.11829	-0.539706	0.142911	0.407359	0	0.992348	-0.0134556	0.94501	0.982692	0	others	others	Ablim2	actin-binding LIM protein 2 [Source:MGI Symbol;Acc:MGI:2385758]	protein_coding	protein_coding
ENSMUSG00000022304	Dpys	0.420767	-0.539605	0.0532825	0.231038	0	0.624342	-0.338386	0.0684801	0.230088	0	others	others	Dpys	dihydropyrimidinase [Source:MGI Symbol;Acc:MGI:1928679]	protein_coding	protein_coding
ENSMUSG00000032482	Cspg5	-0.482377	-0.539604	0.00288442	0.0341241	-1	1.76161	0.610287	0.000442454	0.00566309	1	CMTR1 only	others	Cspg5	chondroitin sulfate proteoglycan 5 [Source:MGI Symbol;Acc:MGI:1352747]	protein_coding	protein_coding
ENSMUSG00000039115	Itga9	1.2001	-0.538753	4.05e-06	0.000214468	-1	2.46698	0.109224	0.355794	0.612071	0	CMTR1 only	others	Itga9	integrin alpha 9 [Source:MGI Symbol;Acc:MGI:104756]	protein_coding	protein_coding
ENSMUSG00000028701	Lurap1	-1.32191	-0.538286	0.0819647	0.299311	0	-1.25948	-0.0144763	0.964114	0.99152	0	others	others	Lurap1	leucine rich adaptor protein 1 [Source:MGI Symbol;Acc:MGI:1915325]	protein_coding	protein_coding
ENSMUSG00000031073	Fgf15	2.72049	-0.537911	1.88e-05	0.000768958	-1	-0.333258	-0.465282	0.0779908	0.251314	0	CMTR1 only	others	Fgf15	fibroblast growth factor 15 [Source:MGI Symbol;Acc:MGI:1096383]	protein_coding	protein_coding
ENSMUSG00000051335	Gfod1	0.72879	-0.536767	5.59e-06	0.000277735	-1	0.189385	-0.677171	8.38e-07	3.34e-05	-1	both	others	Gfod1	glucose-fructose oxidoreductase domain containing 1 [Source:MGI Symbol;Acc:MGI:2145304]	protein_coding	protein_coding
ENSMUSG00000020805	Slc13a5	0.671069	-0.536737	0.00334851	0.037538	-1	3.56832	0.17606	0.345351	0.602853	0	CMTR1 only	others	Slc13a5	solute carrier family 13 (sodium-dependent citrate transporter), member 5 [Source:MGI Symbol;Acc:MGI:3037150]	protein_coding	protein_coding
ENSMUSG00000012126	Ubxn11	2.14471	-0.536115	9.23e-05	0.00260948	-1	1.61928	-0.0098891	0.966737	0.992587	0	CMTR1 only	others	Ubxn11	UBX domain protein 11 [Source:MGI Symbol;Acc:MGI:1914836]	protein_coding	processed_transcript
ENSMUSG00000028841	Cnksr1	-0.242056	-0.53498	0.107607	0.348521	0	-1.25803	-0.302255	0.434501	0.681744	0	others	others	Cnksr1	connector enhancer of kinase suppressor of Ras 1 [Source:MGI Symbol;Acc:MGI:2670958]	protein_coding	protein_coding
ENSMUSG00000028949	Smarcd3	0.719024	-0.53394	0.0537755	0.23242	0	2.23878	-0.314946	0.0498596	0.185704	0	others	others	Smarcd3	SWI/SNF related, matrix associated, actin dependent regulator of chromatin, subfamily d, member 3 [Source:MGI Symbol;Acc:MGI:1914243]	protein_coding	protein_coding
ENSMUSG00000053702	Nebl	-2.07211	-0.533937	0.135717	0.395051	0	-2.32523	-0.351842	0.22508	0.478413	0	others	others	Nebl	nebulette [Source:MGI Symbol;Acc:MGI:1921353]	protein_coding	protein_coding
ENSMUSG00000034786	Gpsm3	1.36471	-0.533824	0.021696	0.133399	0	0.97164	-0.311145	0.281175	0.541028	0	others	others	Gpsm3	G-protein signalling modulator 3 (AGS3-like, C. elegans) [Source:MGI Symbol;Acc:MGI:2146785]	protein_coding	protein_coding
ENSMUSG00000025056	Nr0b1	4.4748	-0.531862	7.04e-08	7.57e-06	-1	5.65781	-0.0852452	0.408704	0.660811	0	CMTR1 only	plu	Nr0b1	nuclear receptor subfamily 0, group B, member 1 [Source:MGI Symbol;Acc:MGI:1352460]	protein_coding	protein_coding
ENSMUSG00000028838	Extl1	1.03936	-0.531713	0.000264029	0.00588219	-1	3.25171	-0.176989	0.208776	0.456409	0	CMTR1 only	others	Extl1	exostosin-like glycosyltransferase 1 [Source:MGI Symbol;Acc:MGI:1888742]	protein_coding	protein_coding
ENSMUSG00000024866	Acy3	0.19306	-0.531263	0.132264	0.389344	0	0.283409	-0.200233	0.388583	0.641298	0	others	others	Acy3	aspartoacylase (aminoacylase) 3 [Source:MGI Symbol;Acc:MGI:1918920]	protein_coding	protein_coding
ENSMUSG00000006345	Ggt1	0.311711	-0.53099	0.0438465	0.204664	0	4.31505	-0.347759	0.000948948	0.0103292	-1	RAM only	others	Ggt1	gamma-glutamyltransferase 1 [Source:MGI Symbol;Acc:MGI:95706]	protein_coding	protein_coding
ENSMUSG00000002847	Pla1a	0.579659	-0.52771	0.0719143	0.277081	0	3.63814	-0.241144	0.033172	0.142005	0	others	others	Pla1a	phospholipase A1 member A [Source:MGI Symbol;Acc:MGI:1934677]	protein_coding	protein_coding
ENSMUSG00000031534	Smim19	0.722027	-0.52478	0.0691659	0.270196	0	3.27639	-0.295719	0.0192762	0.0976813	0	others	others	Smim19	small integral membrane protein 19 [Source:MGI Symbol;Acc:MGI:2142501]	protein_coding	protein_coding
ENSMUSG00000040473	Cfap69	0.0110514	-0.523177	0.00830063	0.0704646	0	-0.135665	-0.11733	0.562167	0.779619	0	others	others	Cfap69	cilia and flagella associated protein 69 [Source:MGI Symbol;Acc:MGI:2443778]	protein_coding	protein_coding
ENSMUSG00000006784	Ttc25	-0.224153	-0.523114	0.067511	0.266041	0	2.11804	0.172809	0.18273	0.42396	0	others	others	Ttc25	tetratricopeptide repeat domain 25 [Source:MGI Symbol;Acc:MGI:1921657]	protein_coding	protein_coding
ENSMUSG00000031167	Rbm3	6.1734	-0.522583	6.23e-26	2.08e-22	-1	5.96122	-0.092492	0.274246	0.53414	0	CMTR1 only	others	Rbm3	RNA binding motif (RNP1, RRM) protein 3 [Source:MGI Symbol;Acc:MGI:1099460]	protein_coding	protein_coding
ENSMUSG00000026667	Uhmk1	3.39966	-0.521536	1.53e-15	9.44e-13	-1	2.64726	-0.614983	3.97e-11	5.15e-09	-1	both	others	Uhmk1	U2AF homology motif (UHM) kinase 1 [Source:MGI Symbol;Acc:MGI:1341908]	protein_coding	protein_coding
ENSMUSG00000036492	Rnf39	0.315385	-0.520474	0.212947	0.506439	0	-0.383167	0.552228	0.0594423	0.208912	0	others	others	Rnf39	ring finger protein 39 [Source:MGI Symbol;Acc:MGI:2156378]	protein_coding	protein_coding
ENSMUSG00000034450	Gulo	-0.677753	-0.519295	0.260264	0.563169	0	1.3609	-0.193693	0.324511	0.583684	0	others	others	Gulo	gulonolactone (L-) oxidase [Source:MGI Symbol;Acc:MGI:1353434]	protein_coding	protein_coding
ENSMUSG00000001655	Hoxc13	-0.638509	-0.519239	0.218886	0.514042	0	-0.611138	-0.299008	0.270939	0.530912	0	others	others	Hoxc13	homeobox C13 [Source:MGI Symbol;Acc:MGI:99560]	protein_coding	protein_coding
ENSMUSG00000041653	Pnpla3	0.025025	-0.516224	0.212799	0.506237	0	1.89206	0.0540286	0.761293	0.897249	0	others	others	Pnpla3	patatin-like phospholipase domain containing 3 [Source:MGI Symbol;Acc:MGI:2151796]	protein_coding	protein_coding
ENSMUSG00000031994	Adamts8	-0.315781	-0.514201	0.0481357	0.217308	0	1.69171	0.0371335	0.793559	0.911992	0	others	others	Adamts8	a disintegrin-like and metallopeptidase (reprolysin type) with thrombospondin type 1 motif, 8 [Source:MGI Symbol;Acc:MGI:1353468]	protein_coding	protein_coding
ENSMUSG00000038508	Gdf15	0.967554	-0.511519	0.0613544	0.251031	0	4.00097	-0.0866367	0.546512	0.768279	0	others	others	Gdf15	growth differentiation factor 15 [Source:MGI Symbol;Acc:MGI:1346047]	protein_coding	protein_coding
ENSMUSG00000042505	Sdhaf3	0.734552	-0.511235	0.00805755	0.0689979	0	0.953456	0.246194	0.111645	0.314845	0	others	others	Sdhaf3	succinate dehydrogenase complex assembly factor 3 [Source:MGI Symbol;Acc:MGI:1913288]	protein_coding	protein_coding
ENSMUSG00000026255	Efhd1	1.24114	-0.510586	0.0444455	0.206574	0	-0.0109876	-0.378783	0.104254	0.301652	0	others	others	Efhd1	EF hand domain containing 1 [Source:MGI Symbol;Acc:MGI:1921607]	protein_coding	protein_coding
ENSMUSG00000056671	Prelid2	2.06883	-0.510257	0.0294947	0.161033	0	2.7864	0.0235667	0.913855	0.96702	0	others	others	Prelid2	PRELI domain containing 2 [Source:MGI Symbol;Acc:MGI:1924869]	protein_coding	protein_coding
ENSMUSG00000030087	Klf15	1.86002	-0.510206	0.00141465	0.0200321	-1	3.14624	-0.0926056	0.38478	0.63894	0	CMTR1 only	others	Klf15	Kruppel-like factor 15 [Source:MGI Symbol;Acc:MGI:1929988]	protein_coding	protein_coding
ENSMUSG00000063060	Sox7	-0.697381	-0.510037	0.131266	0.388097	0	0.175689	-0.781297	0.00106529	0.0114344	-1	RAM only	others	Sox7	SRY (sex determining region Y)-box 7 [Source:MGI Symbol;Acc:MGI:98369]	protein_coding	protein_coding
ENSMUSG00000080365	Gm25776	5.27722	-0.509597	0.0115276	0.088086	0	8.53338	0.115116	0.347613	0.604506	0	others	others	Gm25776	predicted gene, 25776 [Source:MGI Symbol;Acc:MGI:5455553]	snoRNA	snoRNA
ENSMUSG00000093565	Rab26os	4.56201	-0.50801	4.49e-05	0.00149788	-1	4.54546	-0.252902	0.0833333	0.262556	0	CMTR1 only	others	Rab26os	RAB26, member RAS oncogene family, opposite strand [Source:MGI Symbol;Acc:MGI:1922864]	antisense	antisense
ENSMUSG00000062906	Hdac10	1.63327	-0.507969	0.000706597	0.0122184	-1	0.864983	0.0586167	0.733216	0.881008	0	CMTR1 only	others	Hdac10	histone deacetylase 10 [Source:MGI Symbol;Acc:MGI:2158340]	protein_coding	protein_coding
ENSMUSG00000021057	Akap5	0.540044	-0.507555	0.00200131	0.0260608	-1	0.44815	0.132327	0.419381	0.669353	0	CMTR1 only	others	Akap5	A kinase (PRKA) anchor protein 5 [Source:MGI Symbol;Acc:MGI:2685104]	protein_coding	protein_coding
ENSMUSG00000039199	Zdhhc1	1.22122	-0.507454	0.0152614	0.106029	0	-0.0959182	0.278141	0.226234	0.479807	0	others	others	Zdhhc1	zinc finger, DHHC domain containing 1 [Source:MGI Symbol;Acc:MGI:1918046]	protein_coding	protein_coding
ENSMUSG00000024869	Nudt8	-0.95882	-0.507051	0.0891143	0.312162	0	1.17001	0.282056	0.0837487	0.263492	0	others	others	Gm49405	predicted gene, 49405 [Source:MGI Symbol;Acc:MGI:6155029]	protein_coding	nonsense_mediated_decay
ENSMUSG00000092680	Snord55	6.39636	-0.506159	0.00200684	0.0260921	-1	5.85893	0.314338	0.128002	0.34388	0	CMTR1 only	others	Snord55	small nucleolar RNA, C/D box 55 [Source:MGI Symbol;Acc:MGI:3819543]	snoRNA	snoRNA
ENSMUSG00000044072	Eml6	-1.62529	-0.50517	0.0518508	0.226988	0	-1.3244	-0.456239	0.0101967	0.0616503	0	others	others	Eml6	echinoderm microtubule associated protein like 6 [Source:MGI Symbol;Acc:MGI:2442895]	protein_coding	protein_coding
ENSMUSG00000058806	Col13a1	0.352431	-0.504657	0.0543818	0.23369	0	1.4031	0.274833	0.06663	0.225034	0	others	others	Col13a1	collagen, type XIII, alpha 1 [Source:MGI Symbol;Acc:MGI:1277201]	protein_coding	protein_coding
ENSMUSG00000028470	Hint2	2.79171	-0.504642	0.00190513	0.0252741	-1	3.66388	-0.343728	0.00221081	0.0199677	-1	both	others	Hint2	histidine triad nucleotide binding protein 2 [Source:MGI Symbol;Acc:MGI:1916167]	protein_coding	processed_transcript
ENSMUSG00000065734	Snord49a	6.88999	-0.504266	0.000149503	0.00381908	-1	7.10283	0.241431	0.0805582	0.256355	0	CMTR1 only	others	Snord49a	small nucleolar RNA, C/D box 49A [Source:MGI Symbol;Acc:MGI:3819538]	snoRNA	snoRNA
ENSMUSG00000064899	Snord118	6.24392	-0.502147	0.00112436	0.0169579	-1	5.1947	0.0203846	0.914072	0.967078	0	CMTR1 only	others	Snord118	small nucleolar RNA, C/D box 118 [Source:MGI Symbol;Acc:MGI:3819519]	snoRNA	snoRNA
ENSMUSG00000034006	Pqlc1	1.08232	-0.501986	0.00559248	0.0538615	0	3.4775	-0.155389	0.254352	0.514057	0	others	others	Slc66a2	solute carrier family 66 member 2 [Source:MGI Symbol;Acc:MGI:1914193]	protein_coding	protein_coding
ENSMUSG00000022617	Chkb	-0.0487526	-0.500095	0.239105	0.539791	0	3.8863	-0.0108616	0.923151	0.971297	0	others	others	Chkb	choline kinase beta [Source:MGI Symbol;Acc:MGI:1328313]	protein_coding	protein_coding
ENSMUSG00000020857	Nme2	2.05955	-0.500019	0.0186388	0.120515	0	1.89859	0.437061	0.0103182	0.062163	0	others	others	Nme2	NME/NM23 nucleoside diphosphate kinase 2 [Source:MGI Symbol;Acc:MGI:97356]	protein_coding	protein_coding
ENSMUSG00000005699	Pard6a	2.10248	-0.499486	0.0104818	0.0822032	0	2.40094	0.0398243	0.788658	0.908994	0	others	others	Pard6a	par-6 family cell polarity regulator alpha [Source:MGI Symbol;Acc:MGI:1927223]	protein_coding	protein_coding
ENSMUSG00000037287	Tbcel	2.96599	-0.498012	1.1e-12	4.06e-10	-1	2.4314	0.0958675	0.304619	0.565616	0	CMTR1 only	others	Tbcel	tubulin folding cofactor E-like [Source:MGI Symbol;Acc:MGI:1925543]	protein_coding	protein_coding
ENSMUSG00000027296	Itpka	1.27302	-0.496485	0.0197887	0.125036	0	3.39974	-0.32092	0.00837298	0.0537572	0	others	others	Itpka	inositol 1,4,5-trisphosphate 3-kinase A [Source:MGI Symbol;Acc:MGI:1333822]	protein_coding	protein_coding
ENSMUSG00000033632	AW554918	1.77207	-0.49623	7.23e-07	5.15e-05	-1	0.454504	-0.299997	0.0277619	0.125248	0	CMTR1 only	others	AW554918	expressed sequence AW554918 [Source:MGI Symbol;Acc:MGI:2147376]	protein_coding	protein_coding
ENSMUSG00000016356	Col20a1	-0.38638	-0.496104	0.0323749	0.171226	0	-1.95361	-0.243405	0.386938	0.640549	0	others	others	Col20a1	collagen, type XX, alpha 1 [Source:MGI Symbol;Acc:MGI:1920618]	protein_coding	protein_coding
ENSMUSG00000053062	Jam2	3.75843	-0.495589	3.05e-09	4.81e-07	-1	6.09756	-0.221456	0.139071	0.362069	0	CMTR1 only	others	Jam2	junction adhesion molecule 2 [Source:MGI Symbol;Acc:MGI:1933820]	protein_coding	protein_coding
ENSMUSG00000029524	Sirt4	1.51728	-0.494771	0.0142086	0.1011	0	1.37499	0.34299	0.0768438	0.249222	0	others	others	Sirt4	sirtuin 4 [Source:MGI Symbol;Acc:MGI:1922637]	protein_coding	protein_coding
ENSMUSG00000053965	Pde5a	1.18647	-0.494399	3.34e-06	0.000182689	-1	0.382733	-0.592075	1.2e-05	0.000302529	-1	both	others	Pde5a	phosphodiesterase 5A, cGMP-specific [Source:MGI Symbol;Acc:MGI:2651499]	protein_coding	protein_coding
ENSMUSG00000055560	Zfp459	2.429	-0.493888	4.96e-05	0.00162038	-1	2.83538	-0.542318	3.44e-06	0.000108596	-1	both	others	Zfp459	zinc finger protein 459 [Source:MGI Symbol;Acc:MGI:3040701]	protein_coding	protein_coding
ENSMUSG00000039476	Prrx2	0.203415	-0.493665	0.179092	0.460819	0	1.30982	0.563748	0.00137517	0.013948	1	others	others	Prrx2	paired related homeobox 2 [Source:MGI Symbol;Acc:MGI:98218]	protein_coding	protein_coding
ENSMUSG00000025318	Jph3	-0.0188811	-0.493651	0.0361696	0.183499	0	-0.796794	0.259467	0.312932	0.573544	0	others	others	Jph3	junctophilin 3 [Source:MGI Symbol;Acc:MGI:1891497]	protein_coding	protein_coding
ENSMUSG00000042414	Prdm14	0.95192	-0.493214	0.0160027	0.109313	0	2.18256	-0.521213	5.27e-05	0.00103113	-1	RAM only	plu	Prdm14	PR domain containing 14 [Source:MGI Symbol;Acc:MGI:3588194]	protein_coding	protein_coding
ENSMUSG00000036611	Eepd1	0.30048	-0.492572	0.0594551	0.246527	0	1.34636	0.126094	0.362654	0.618135	0	others	others	Eepd1	endonuclease/exonuclease/phosphatase family domain containing 1 [Source:MGI Symbol;Acc:MGI:1914734]	protein_coding	protein_coding
ENSMUSG00000074923	Pak6	0.298034	-0.491465	0.00693344	0.0624496	0	-0.589494	0.140584	0.509581	0.742005	0	others	others	Pak6	p21 (RAC1) activated kinase 6 [Source:MGI Symbol;Acc:MGI:2679420]	protein_coding	protein_coding
ENSMUSG00000065147	Snora31	5.72392	-0.490777	0.00173303	0.0234268	-1	4.27669	0.221623	0.326935	0.585812	0	CMTR1 only	others	Snora31	small nucleolar RNA, H/ACA box 31 [Source:MGI Symbol;Acc:MGI:3819500]	snoRNA	snoRNA
ENSMUSG00000030792	Dkkl1	-0.0281916	-0.490558	0.366814	0.671586	0	2.22304	0.25146	0.164286	0.399871	0	others	others	Dkkl1	dickkopf-like 1 [Source:MGI Symbol;Acc:MGI:1354963]	protein_coding	protein_coding
ENSMUSG00000030310	Slc6a1	1.09971	-0.490028	0.00576551	0.0550513	0	2.00707	-0.210128	0.260195	0.519472	0	others	others	Slc6a1	solute carrier family 6 (neurotransmitter transporter, GABA), member 1 [Source:MGI Symbol;Acc:MGI:95627]	protein_coding	protein_coding
ENSMUSG00000031842	Pde4c	-0.689401	-0.489669	0.12245	0.373222	0	0.34314	-0.00311713	1	1	0	others	others	Pde4c	phosphodiesterase 4C, cAMP specific [Source:MGI Symbol;Acc:MGI:99556]	protein_coding	protein_coding
ENSMUSG00000027997	Casp6	1.95436	-0.488644	0.0109801	0.0851904	0	0.955002	-0.285666	0.220308	0.471337	0	others	others	Casp6	caspase 6 [Source:MGI Symbol;Acc:MGI:1312921]	protein_coding	protein_coding
ENSMUSG00000028773	Fabp3	4.71866	-0.488004	0.00015606	0.00395629	-1	6.72664	-0.543592	9.98e-07	3.89e-05	-1	both	others	Fabp3	fatty acid binding protein 3, muscle and heart [Source:MGI Symbol;Acc:MGI:95476]	protein_coding	protein_coding
ENSMUSG00000036880	Acaa2	3.4263	-0.487108	1.81e-05	0.000745672	-1	4.99793	-0.0515893	0.672199	0.843586	0	CMTR1 only	others	Acaa2	acetyl-Coenzyme A acyltransferase 2 (mitochondrial 3-oxoacyl-Coenzyme A thiolase) [Source:MGI Symbol;Acc:MGI:1098623]	protein_coding	protein_coding
ENSMUSG00000045827	Serpinb9	-1.55811	-0.485452	0.400469	0.698559	0	-0.0647185	-0.419068	0.0435597	0.169602	0	others	others	Serpinb9	serine (or cysteine) peptidase inhibitor, clade B, member 9 [Source:MGI Symbol;Acc:MGI:106603]	protein_coding	protein_coding
ENSMUSG00000031389	Arhgap4	0.748489	-0.484778	0.000174433	0.00429796	-1	-0.0881954	0.141146	0.378122	0.633622	0	CMTR1 only	others	Arhgap4	Rho GTPase activating protein 4 [Source:MGI Symbol;Acc:MGI:2159577]	protein_coding	protein_coding
ENSMUSG00000037703	Lzts3	0.495187	-0.484213	0.00397743	0.0423782	-1	0.916289	-0.221869	0.149182	0.37627	0	CMTR1 only	others	Lzts3	leucine zipper, putative tumor suppressor family member 3 [Source:MGI Symbol;Acc:MGI:2656976]	protein_coding	protein_coding
ENSMUSG00000006717	Acot13	3.32086	-0.484028	0.0019771	0.0258667	-1	3.99549	-0.205869	0.155059	0.385636	0	CMTR1 only	others	Acot13	acyl-CoA thioesterase 13 [Source:MGI Symbol;Acc:MGI:1914084]	protein_coding	protein_coding
ENSMUSG00000085227	6330418K02Rik	1.01383	-0.48399	0.151979	0.421124	0	-0.208824	-0.384292	0.176857	0.416156	0	others	others	6330418K02Rik	RIKEN cDNA 6330418K02 gene [Source:MGI Symbol;Acc:MGI:3697416]	antisense	antisense
ENSMUSG00000096280	Gm23287	5.98817	-0.483302	0.00311142	0.035918	-1	5.95865	0.327553	0.0445657	0.172504	0	CMTR1 only	others	Gm23287	predicted gene, 23287 [Source:MGI Symbol;Acc:MGI:5453064]	snRNA	snRNA
ENSMUSG00000065521	Mir296	3.77695	-0.482303	0.332767	0.640561	0	5.26507	-0.116781	0.595604	0.799893	0	others	others	Mir296	microRNA 296 [Source:MGI Symbol;Acc:MGI:3619269]	miRNA	miRNA
ENSMUSG00000036782	Klhl13	4.1491	-0.481964	5.25e-05	0.00169127	-1	1.40519	0.0979727	0.531832	0.758902	0	CMTR1 only	others	Klhl13	kelch-like 13 [Source:MGI Symbol;Acc:MGI:1914705]	protein_coding	protein_coding
ENSMUSG00000056043	Rgs9bp	-0.338085	-0.481043	0.015388	0.106245	0	-0.0967895	0.12457	0.431241	0.679236	0	others	others	Rgs9bp	regulator of G-protein signalling 9 binding protein [Source:MGI Symbol;Acc:MGI:2384418]	protein_coding	protein_coding
ENSMUSG00000003809	Gcdh	3.54276	-0.480752	3.29e-07	2.68e-05	-1	4.28989	-0.13491	0.159054	0.392065	0	CMTR1 only	others	Gcdh	glutaryl-Coenzyme A dehydrogenase [Source:MGI Symbol;Acc:MGI:104541]	protein_coding	protein_coding
ENSMUSG00000020173	Cobl	4.41734	-0.480669	3.8e-07	2.98e-05	-1	3.62937	-0.00753574	0.939661	0.980353	0	CMTR1 only	others	Cobl	cordon-bleu WH2 repeat [Source:MGI Symbol;Acc:MGI:105056]	protein_coding	protein_coding
ENSMUSG00000098894	Gm27234	0.789536	-0.48002	0.322366	0.630609	0	5.00574	0.0710166	0.542646	0.766532	0	others	others	Gm27234	predicted gene 27234 [Source:MGI Symbol;Acc:MGI:5521077]	antisense	antisense
ENSMUSG00000083081	Gm13223	2.13993	-0.478442	0.0543844	0.23369	0	2.82837	0.233858	0.174411	0.413352	0	others	others	Gm13223	predicted gene 13223 [Source:MGI Symbol;Acc:MGI:3652163]	processed_pseudogene	processed_pseudogene
ENSMUSG00000032125	Robo4	1.33662	-0.477035	0.000274713	0.00607947	-1	3.70343	0.100989	0.459914	0.701116	0	CMTR1 only	others	Robo4	roundabout guidance receptor 4 [Source:MGI Symbol;Acc:MGI:1921394]	protein_coding	protein_coding
ENSMUSG00000037341	Slc9a7	0.215473	-0.475466	0.0889917	0.311929	0	-0.522923	0.207698	0.427257	0.676178	0	others	others	Slc9a7	solute carrier family 9 (sodium/hydrogen exchanger), member 7 [Source:MGI Symbol;Acc:MGI:2444530]	protein_coding	protein_coding
ENSMUSG00000059824	Dbp	2.04962	-0.475456	0.00108415	0.0165836	-1	0.685845	0.0511987	0.850615	0.938146	0	CMTR1 only	others	Dbp	D site albumin promoter binding protein [Source:MGI Symbol;Acc:MGI:94866]	protein_coding	protein_coding
ENSMUSG00000030345	Dyrk4	-0.870852	-0.474172	0.293612	0.599903	0	1.62422	0.0804621	0.638998	0.822795	0	others	others	Dyrk4	dual-specificity tyrosine-(Y)-phosphorylation regulated kinase 4 [Source:MGI Symbol;Acc:MGI:1330292]	protein_coding	protein_coding
ENSMUSG00000038527	C1rl	-1.33087	-0.474162	0.293612	0.599903	0	0.560027	0.300718	0.0614242	0.21436	0	others	others	C1rl	complement component 1, r subcomponent-like [Source:MGI Symbol;Acc:MGI:2660692]	protein_coding	protein_coding
ENSMUSG00000063689	Hist2h2ab	4.25111	-0.471823	0.00301828	0.0351837	-1	5.34803	-0.376556	0.0164526	0.0866548	0	CMTR1 only	histones	H2ac21	H2A clustered histone 21 [Source:MGI Symbol;Acc:MGI:2448314]	protein_coding	protein_coding
ENSMUSG00000049288	Lix1l	0.906987	-0.471216	0.00535117	0.05217	0	2.1178	-0.157495	0.149819	0.377057	0	others	others	Lix1l	Lix1-like [Source:MGI Symbol;Acc:MGI:3036267]	protein_coding	protein_coding
ENSMUSG00000108486	Gm44836	1.96284	-0.470947	0.276254	0.581478	0	1.76031	0.145975	0.68726	0.85301	0	others	others	Gm44836	predicted gene 44836 [Source:MGI Symbol;Acc:MGI:5753412]	sense_intronic	sense_intronic
ENSMUSG00000031179	3830417A13Rik	0.499842	-0.470746	0.0757544	0.285731	0	-0.37106	0.872251	0.00660369	0.0452695	1	others	others	3830417A13Rik	RIKEN cDNA 3830417A13 gene [Source:MGI Symbol;Acc:MGI:1917946]	protein_coding	protein_coding
ENSMUSG00000022707	Gbe1	1.15281	-0.4704	0.00163694	0.0224759	-1	0.512764	-0.510414	0.00417795	0.0322094	-1	both	others	Gbe1	glucan (1,4-alpha-), branching enzyme 1 [Source:MGI Symbol;Acc:MGI:1921435]	protein_coding	protein_coding
ENSMUSG00000104960	Snhg8	5.13145	-0.468461	1.59e-06	9.89e-05	-1	5.58983	-0.223254	0.0419754	0.165445	0	CMTR1 only	others	Snhg8	small nucleolar RNA host gene 8 [Source:MGI Symbol;Acc:MGI:1917145]	processed_transcript	lincRNA
ENSMUSG00000018166	Erbb3	2.60411	-0.468229	2.08e-05	0.000831496	-1	4.25984	0.301921	0.0154456	0.0830535	0	CMTR1 only	others	Erbb3	erb-b2 receptor tyrosine kinase 3 [Source:MGI Symbol;Acc:MGI:95411]	protein_coding	protein_coding
ENSMUSG00000051184	Zfp524	0.0432113	-0.468036	0.286342	0.592019	0	1.01161	0.000945904	1	1	0	others	others	Zfp524	zinc finger protein 524 [Source:MGI Symbol;Acc:MGI:1916740]	protein_coding	protein_coding
ENSMUSG00000060538	Tmem219	2.20666	-0.467696	0.0100846	0.0801006	0	2.90989	0.114889	0.402747	0.655295	0	others	others	Tmem219	transmembrane protein 219 [Source:MGI Symbol;Acc:MGI:1915992]	protein_coding	protein_coding
ENSMUSG00000028333	Anp32b	7.22749	-0.467545	7.83e-19	1.09e-15	-1	5.00621	0.0252824	0.809314	0.920512	0	CMTR1 only	others	Anp32b	acidic (leucine-rich) nuclear phosphoprotein 32 family, member B [Source:MGI Symbol;Acc:MGI:1914878]	protein_coding	protein_coding
ENSMUSG00000032403	2300009A05Rik	1.40134	-0.467273	0.273921	0.57922	0	2.0777	0.245579	0.208165	0.456316	0	others	others	2300009A05Rik	RIKEN cDNA 2300009A05 gene [Source:MGI Symbol;Acc:MGI:1916728]	protein_coding	protein_coding
ENSMUSG00000065778	Gm22154	5.2123	-0.467256	0.0426885	0.202199	0	5.19069	0.0884289	0.636271	0.82141	0	others	others	Gm22154	predicted gene, 22154 [Source:MGI Symbol;Acc:MGI:5451931]	snoRNA	snoRNA
ENSMUSG00000053334	Ficd	0.848364	-0.46702	0.00847967	0.071367	0	2.34941	0.257148	0.0308729	0.135203	0	others	others	Ficd	FIC domain containing [Source:MGI Symbol;Acc:MGI:1098550]	protein_coding	protein_coding
ENSMUSG00000079173	Zan	-1.63415	-0.46672	0.00794355	0.0684433	0	-2.39185	-0.203451	0.406742	0.658913	0	others	others	Zan	zonadhesin [Source:MGI Symbol;Acc:MGI:106656]	protein_coding	protein_coding
ENSMUSG00000048445	Ccdc57	2.07944	-0.465559	0.000220491	0.00516575	-1	0.45358	-0.211149	0.249994	0.508029	0	CMTR1 only	others	Ccdc57	coiled-coil domain containing 57 [Source:MGI Symbol;Acc:MGI:1918526]	protein_coding	protein_coding
ENSMUSG00000001930	Vwf	-1.04264	-0.465408	0.0322282	0.170774	0	0.683508	0.59596	0.000430508	0.0055519	1	others	others	Vwf	Von Willebrand factor [Source:MGI Symbol;Acc:MGI:98941]	protein_coding	protein_coding
ENSMUSG00000007279	Scube2	-1.15232	-0.464042	0.305591	0.612937	0	-1.5949	0.681215	0.0245262	0.114996	0	others	others	Scube2	signal peptide, CUB domain, EGF-like 2 [Source:MGI Symbol;Acc:MGI:1928765]	protein_coding	protein_coding
ENSMUSG00000044348	Slc25a53	1.51422	-0.463597	0.00377252	0.0409164	-1	1.43856	0.495932	0.00124339	0.0129655	1	CMTR1 only	others	Slc25a53	solute carrier family 25, member 53 [Source:MGI Symbol;Acc:MGI:1914312]	protein_coding	processed_transcript
ENSMUSG00000018566	Slc2a4	0.368077	-0.463291	0.0653537	0.26068	0	0.803004	-0.148865	0.465959	0.706203	0	others	others	Slc2a4	solute carrier family 2 (facilitated glucose transporter), member 4 [Source:MGI Symbol;Acc:MGI:95758]	protein_coding	protein_coding
ENSMUSG00000027313	Chac1	2.48437	-0.463202	0.00308138	0.0356453	-1	6.20812	0.0216554	0.870597	0.946678	0	CMTR1 only	others	Chac1	ChaC, cation transport regulator 1 [Source:MGI Symbol;Acc:MGI:1916315]	protein_coding	protein_coding
ENSMUSG00000096740	Lbhd1	2.68103	-0.459665	2.91e-05	0.00106417	-1	2.6552	-0.247843	0.0137623	0.0765491	0	CMTR1 only	others	Lbhd1	LBH domain containing 1 [Source:MGI Symbol;Acc:MGI:5516029]	protein_coding	protein_coding
ENSMUSG00000026959	Grin1	-0.211072	-0.45964	0.074789	0.28367	0	1.30826	-1.46901	2.5e-19	1.45e-16	-1	RAM only	others	Grin1	glutamate receptor, ionotropic, NMDA1 (zeta 1) [Source:MGI Symbol;Acc:MGI:95819]	protein_coding	protein_coding
ENSMUSG00000026890	Lhx6	-1.05366	-0.459557	0.248015	0.550102	0	-1.49194	-0.179948	0.564649	0.781268	0	others	others	Lhx6	LIM homeobox protein 6 [Source:MGI Symbol;Acc:MGI:1306803]	protein_coding	protein_coding
ENSMUSG00000103039	Gm37123	1.60533	-0.459348	0.0557784	0.237396	0	0.183222	0.174963	0.616783	0.811186	0	others	others	Gm37123	predicted gene, 37123 [Source:MGI Symbol;Acc:MGI:5610351]	TEC	TEC
ENSMUSG00000021591	Glrx	1.64265	-0.458808	0.0491002	0.220172	0	2.74115	-0.420971	0.00387526	0.0305018	-1	RAM only	others	Glrx	glutaredoxin [Source:MGI Symbol;Acc:MGI:2135625]	protein_coding	protein_coding
ENSMUSG00000018604	Tbx3	3.13516	-0.45872	2.61e-05	0.000985849	-1	4.56961	-0.34264	0.000732946	0.00845473	-1	both	plu	Tbx3	T-box 3 [Source:MGI Symbol;Acc:MGI:98495]	protein_coding	protein_coding
ENSMUSG00000069633	Pex11g	-0.632541	-0.458211	0.161505	0.436851	0	0.0946746	0.190638	0.360254	0.616463	0	others	others	Pex11g	peroxisomal biogenesis factor 11 gamma [Source:MGI Symbol;Acc:MGI:1920905]	protein_coding	protein_coding
ENSMUSG00000034854	Mfsd12	2.67983	-0.45753	1.27e-07	1.2e-05	-1	3.17069	-0.0755269	0.545472	0.768115	0	CMTR1 only	others	Mfsd12	major facilitator superfamily domain containing 12 [Source:MGI Symbol;Acc:MGI:3604804]	protein_coding	protein_coding
ENSMUSG00000006218	Fam131c	0.349057	-0.457474	0.189534	0.476003	0	0.55424	0.324357	0.176936	0.416156	0	others	others	Fam131c	family with sequence similarity 131, member C [Source:MGI Symbol;Acc:MGI:2685539]	protein_coding	protein_coding
ENSMUSG00000036585	Fgf1	-0.29746	-0.4569	0.140283	0.403401	0	-0.702104	-0.196934	0.439025	0.684131	0	others	others	Fgf1	fibroblast growth factor 1 [Source:MGI Symbol;Acc:MGI:95515]	protein_coding	nonsense_mediated_decay
ENSMUSG00000104913	Gm6560	0.278887	-0.456777	0.184319	0.468351	0	0.519027	0.389161	0.0998351	0.292737	0	others	others	Gm6560	predicted gene 6560 [Source:MGI Symbol;Acc:MGI:3646204]	processed_pseudogene	processed_pseudogene
ENSMUSG00000064925	Snora62	4.81117	-0.45609	0.0346909	0.178494	0	4.13036	0.3908	0.0902425	0.275686	0	others	others	Snora62	small nucleolar RNA, H/ACA box 62 [Source:MGI Symbol;Acc:MGI:2148179]	snoRNA	snoRNA
ENSMUSG00000000126	Wnt9a	-0.731101	-0.455472	0.174381	0.454863	0	-1.02282	-0.531138	0.0473485	0.17919	0	others	others	Wnt9a	wingless-type MMTV integration site family, member 9A [Source:MGI Symbol;Acc:MGI:2446084]	protein_coding	protein_coding
ENSMUSG00000020256	Aldh1l2	-0.566346	-0.455151	0.103388	0.341016	0	3.43318	-0.170955	0.219638	0.470484	0	others	others	Aldh1l2	aldehyde dehydrogenase 1 family, member L2 [Source:MGI Symbol;Acc:MGI:2444680]	protein_coding	protein_coding
ENSMUSG00000070780	Rbm47	1.8096	-0.454725	5.75e-05	0.0018192	-1	1.28998	-0.804652	1.16e-11	1.81e-09	-1	both	others	Rbm47	RNA binding motif protein 47 [Source:MGI Symbol;Acc:MGI:2384294]	protein_coding	protein_coding
ENSMUSG00000044628	Rnf208	1.4911	-0.45412	0.0293489	0.160567	0	0.547075	0.414206	0.101163	0.295289	0	others	others	Rnf208	ring finger protein 208 [Source:MGI Symbol;Acc:MGI:1916096]	protein_coding	protein_coding
ENSMUSG00000065738	Gm24494	6.96898	-0.453605	0.000963702	0.0151691	-1	6.65427	0.289238	0.0430211	0.167957	0	CMTR1 only	others	Gm24494	predicted gene, 24494 [Source:MGI Symbol;Acc:MGI:5454271]	snoRNA	snoRNA
ENSMUSG00000023942	Slc29a1	6.19441	-0.453565	5.02e-13	2.15e-10	-1	7.71944	-0.0522208	0.574877	0.787239	0	CMTR1 only	others	Slc29a1	solute carrier family 29 (nucleoside transporters), member 1 [Source:MGI Symbol;Acc:MGI:1927073]	protein_coding	protein_coding
ENSMUSG00000002985	Apoe	6.32009	-0.453027	6.76e-13	2.82e-10	-1	9.00395	-0.17174	0.286731	0.547016	0	CMTR1 only	others	Apoe	apolipoprotein E [Source:MGI Symbol;Acc:MGI:88057]	protein_coding	protein_coding
ENSMUSG00000004558	Ndrg2	0.0936249	-0.452272	0.162165	0.437644	0	0.569901	-0.609066	0.00278179	0.0236784	-1	RAM only	others	Ndrg2	N-myc downstream regulated gene 2 [Source:MGI Symbol;Acc:MGI:1352498]	protein_coding	protein_coding
ENSMUSG00000024313	Mep1b	1.25138	-0.451846	0.0506147	0.223597	0	2.8768	0.227103	0.244853	0.50132	0	others	others	Mep1b	meprin 1 beta [Source:MGI Symbol;Acc:MGI:96964]	protein_coding	protein_coding
ENSMUSG00000073207	Ccdc160	1.47844	-0.451729	0.0231543	0.138324	0	3.33644	-0.440944	6.12e-05	0.00116328	-1	RAM only	others	Ccdc160	coiled-coil domain containing 160 [Source:MGI Symbol;Acc:MGI:3588225]	protein_coding	protein_coding
ENSMUSG00000050917	Fgf4	4.97488	-0.451285	9.97e-13	3.87e-10	-1	6.83467	-0.425803	8.88e-06	0.000236456	-1	both	plu	Fgf4	fibroblast growth factor 4 [Source:MGI Symbol;Acc:MGI:95518]	protein_coding	protein_coding
ENSMUSG00000028979	Masp2	0.814629	-0.44961	0.0230879	0.13799	0	-1.27156	0.280108	0.364183	0.61945	0	others	others	Masp2	mannan-binding lectin serine peptidase 2 [Source:MGI Symbol;Acc:MGI:1330832]	protein_coding	protein_coding
ENSMUSG00000002396	Ocel1	-0.0836173	-0.448676	0.0186476	0.120519	0	1.11007	-0.110499	0.402248	0.654791	0	others	others	Ocel1	occludin/ELL domain containing 1 [Source:MGI Symbol;Acc:MGI:1924340]	protein_coding	protein_coding
ENSMUSG00000002227	Mov10	4.27486	-0.448568	2.93e-08	3.46e-06	-1	3.81902	-0.0388974	0.679915	0.848796	0	CMTR1 only	others	Mov10	Mov10 RISC complex RNA helicase [Source:MGI Symbol;Acc:MGI:97054]	protein_coding	protein_coding
ENSMUSG00000003134	Tbc1d8	1.5907	-0.448247	0.000539507	0.0100439	-1	2.15319	-0.205052	0.0540724	0.19614	0	CMTR1 only	others	Tbc1d8	TBC1 domain family, member 8 [Source:MGI Symbol;Acc:MGI:1927225]	protein_coding	protein_coding
ENSMUSG00000049516	Spty2d1	2.44739	-0.448149	2.29e-08	2.81e-06	-1	2.73185	-0.199587	0.027139	0.123158	0	CMTR1 only	others	Spty2d1	SPT2 chromatin protein domain containing 1 [Source:MGI Symbol;Acc:MGI:2142062]	protein_coding	protein_coding
ENSMUSG00000043251	Exoc3l	3.1361	-0.447859	0.000623447	0.0111346	-1	2.48671	-0.0268965	0.895476	0.958496	0	CMTR1 only	others	Exoc3l	exocyst complex component 3-like [Source:MGI Symbol;Acc:MGI:3041195]	protein_coding	protein_coding
ENSMUSG00000037211	Spry1	2.49211	-0.447108	0.000233376	0.00537888	-1	2.17754	-0.295533	0.0228011	0.109818	0	CMTR1 only	others	Spry1	sprouty RTK signaling antagonist 1 [Source:MGI Symbol;Acc:MGI:1345139]	protein_coding	protein_coding
ENSMUSG00000078008	Mir291a	7.23253	-0.446839	0.00601646	0.0565132	0	7.25676	0.177912	0.343066	0.601263	0	others	others	Mir291a	microRNA 291a [Source:MGI Symbol;Acc:MGI:3711324]	miRNA	miRNA
ENSMUSG00000104546	Gm43858	1.42566	-0.446747	0.0455783	0.20962	0	-0.173065	0.178107	0.560884	0.778651	0	others	others	Gm43858	predicted gene 43858 [Source:MGI Symbol;Acc:MGI:5663995]	TEC	TEC
ENSMUSG00000035615	Frmpd1	-0.953275	-0.446564	0.0997102	0.333988	0	-0.602446	0.793225	5.2e-06	0.000154848	1	others	others	Frmpd1	FERM and PDZ domain containing 1 [Source:MGI Symbol;Acc:MGI:2446274]	protein_coding	protein_coding
ENSMUSG00000063430	Wscd2	0.36859	-0.446456	0.00935183	0.0763548	0	1.19011	-0.569354	0.000632202	0.00751077	-1	RAM only	others	Wscd2	WSC domain containing 2 [Source:MGI Symbol;Acc:MGI:2445030]	protein_coding	protein_coding
ENSMUSG00000016763	Scube1	0.141584	-0.44629	0.00973608	0.078382	0	-2.21495	0.735056	0.00801021	0.052102	0	others	others	Scube1	signal peptide, CUB domain, EGF-like 1 [Source:MGI Symbol;Acc:MGI:1890616]	protein_coding	protein_coding
ENSMUSG00000024180	Tmem8	3.11158	-0.445891	2.21e-05	0.000871512	-1	3.23331	-0.564214	3.19e-09	2.53e-07	-1	both	others	Tmem8	transmembrane protein 8 [Source:MGI Symbol;Acc:MGI:1926283]	protein_coding	protein_coding
ENSMUSG00000031387	Renbp	3.76831	-0.445294	1.17e-05	0.000515616	-1	3.93809	0.221565	0.0273489	0.123908	0	CMTR1 only	others	Renbp	renin binding protein [Source:MGI Symbol;Acc:MGI:105940]	protein_coding	protein_coding
ENSMUSG00000042988	Notum	3.34961	-0.445069	5.24e-05	0.00168971	-1	4.9019	-0.00989527	0.932812	0.976215	0	CMTR1 only	others	Notum	notum palmitoleoyl-protein carboxylesterase [Source:MGI Symbol;Acc:MGI:1924833]	protein_coding	protein_coding
ENSMUSG00000004267	Eno2	0.112436	-0.444526	0.0826368	0.300384	0	-0.630213	0.53931	0.072753	0.240092	0	others	others	Eno2	enolase 2, gamma neuronal [Source:MGI Symbol;Acc:MGI:95394]	protein_coding	protein_coding
ENSMUSG00000026688	Mgst3	2.58252	-0.444269	0.0130626	0.0959505	0	3.86296	0.178381	0.167307	0.403792	0	others	others	Mgst3	microsomal glutathione S-transferase 3 [Source:MGI Symbol;Acc:MGI:1913697]	protein_coding	protein_coding
ENSMUSG00000077167	Gm24119	6.49668	-0.44405	0.000434441	0.00836825	-1	7.79826	0.436253	0.105873	0.304786	0	CMTR1 only	others	Gm24119	predicted gene, 24119 [Source:MGI Symbol;Acc:MGI:5453896]	snoRNA	snoRNA
ENSMUSG00000046733	Gprc5a	1.88771	-0.444049	0.00792753	0.0683406	0	5.04963	0.285088	0.0270611	0.123122	0	others	others	Gprc5a	G protein-coupled receptor, family C, group 5, member A [Source:MGI Symbol;Acc:MGI:1891250]	protein_coding	protein_coding
ENSMUSG00000068748	Ptprz1	-0.570439	-0.441974	0.0318254	0.169718	0	-2.02075	0.292615	0.31164	0.572308	0	others	others	Ptprz1	protein tyrosine phosphatase, receptor type Z, polypeptide 1 [Source:MGI Symbol;Acc:MGI:97816]	protein_coding	protein_coding
ENSMUSG00000065219	Snord32a	5.88566	-0.441777	0.0597222	0.247115	0	5.61578	0.302275	0.095618	0.285255	0	others	others	Snord32a	small nucleolar RNA, C/D box 32A [Source:MGI Symbol;Acc:MGI:1351324]	snoRNA	snoRNA
ENSMUSG00000026179	Pnkd	2.90138	-0.441713	5.07e-07	3.81e-05	-1	3.19186	0.0863169	0.363774	0.618981	0	CMTR1 only	others	Pnkd	paroxysmal nonkinesiogenic dyskinesia [Source:MGI Symbol;Acc:MGI:1930773]	protein_coding	protein_coding
ENSMUSG00000034845	Plvap	0.945025	-0.441477	0.0462754	0.21202	0	-0.767187	0.145731	0.658532	0.834923	0	others	others	Plvap	plasmalemma vesicle associated protein [Source:MGI Symbol;Acc:MGI:1890497]	protein_coding	protein_coding
ENSMUSG00000086290	Snhg12	5.3041	-0.441324	7.24e-12	2.32e-09	-1	5.10424	-0.0828039	0.364418	0.619774	0	CMTR1 only	others	Snhg12	small nucleolar RNA host gene 12 [Source:MGI Symbol;Acc:MGI:1916721]	lincRNA	lincRNA
ENSMUSG00000030059	Tmf1	3.30669	-0.440701	4.79e-11	1.21e-08	-1	3.55004	-0.175001	0.0663467	0.224592	0	CMTR1 only	others	Tmf1	TATA element modulatory factor 1 [Source:MGI Symbol;Acc:MGI:2684999]	protein_coding	protein_coding
ENSMUSG00000077815	Mir290a	6.71309	-0.439481	0.00544155	0.0528156	0	7.60772	0.173457	0.208582	0.456409	0	others	others	Mir290a	microRNA 290a [Source:MGI Symbol;Acc:MGI:3711323]	miRNA	miRNA
ENSMUSG00000023951	Vegfa	2.53666	-0.437903	0.000132062	0.00348068	-1	5.81261	-0.179884	0.148779	0.375731	0	CMTR1 only	others	Vegfa	vascular endothelial growth factor A [Source:MGI Symbol;Acc:MGI:103178]	protein_coding	protein_coding
ENSMUSG00000040860	Crocc	2.66025	-0.437196	3.88e-07	3.01e-05	-1	1.59924	-0.0045356	0.97812	0.998361	0	CMTR1 only	others	Crocc	ciliary rootlet coiled-coil, rootletin [Source:MGI Symbol;Acc:MGI:3529431]	protein_coding	protein_coding
ENSMUSG00000027887	Sypl2	-0.191899	-0.436931	0.102557	0.338897	0	-1.32371	-0.507942	0.0741203	0.243103	0	others	others	Sypl2	synaptophysin-like 2 [Source:MGI Symbol;Acc:MGI:1328311]	protein_coding	protein_coding
ENSMUSG00000022517	Mgrn1	4.30488	-0.436767	6.57e-09	9.29e-07	-1	3.32022	-0.245704	0.00729484	0.0487257	-1	both	others	Mgrn1	mahogunin, ring finger 1 [Source:MGI Symbol;Acc:MGI:2447670]	protein_coding	protein_coding
ENSMUSG00000065232	Gm22973	9.00118	-0.436621	1.25e-07	1.19e-05	-1	11.0061	0.162157	0.0887243	0.27279	0	CMTR1 only	others	Gm22973	predicted gene, 22973 [Source:MGI Symbol;Acc:MGI:5452750]	snRNA	snRNA
ENSMUSG00000040213	Kyat3	1.70799	-0.436231	0.000254097	0.00574336	-1	1.2579	-0.172231	0.172533	0.410933	0	CMTR1 only	others	Kyat3	kynurenine aminotransferase 3 [Source:MGI Symbol;Acc:MGI:2677849]	protein_coding	protein_coding
ENSMUSG00000028803	Nipal3	1.3702	-0.435981	0.000164579	0.00413454	-1	2.61984	-0.159148	0.345528	0.602931	0	CMTR1 only	others	Nipal3	NIPA-like domain containing 3 [Source:MGI Symbol;Acc:MGI:1921802]	protein_coding	protein_coding
ENSMUSG00000005958	Ephb3	2.77155	-0.433322	2.53e-06	0.000145307	-1	3.96509	-0.0518049	0.65569	0.833022	0	CMTR1 only	others	Ephb3	Eph receptor B3 [Source:MGI Symbol;Acc:MGI:104770]	protein_coding	protein_coding
ENSMUSG00000026235	Epha4	3.61721	-0.432461	6.14e-10	1.19e-07	-1	5.54858	-0.139962	0.266481	0.525616	0	CMTR1 only	others	Epha4	Eph receptor A4 [Source:MGI Symbol;Acc:MGI:98277]	protein_coding	protein_coding
ENSMUSG00000038550	Ciart	1.65503	-0.431871	0.0252179	0.145658	0	3.17867	-0.208497	0.0741063	0.243103	0	others	others	Ciart	circadian associated repressor of transcription [Source:MGI Symbol;Acc:MGI:2684975]	protein_coding	protein_coding
ENSMUSG00000022562	Oplah	0.93098	-0.430618	0.0122504	0.0919659	0	0.992643	-0.160661	0.259167	0.518185	0	others	others	Oplah	5-oxoprolinase (ATP-hydrolysing) [Source:MGI Symbol;Acc:MGI:1922725]	protein_coding	protein_coding
ENSMUSG00000042616	Oscp1	-0.641466	-0.429862	0.0895409	0.312434	0	0.0596583	-0.355314	0.0598113	0.209785	0	others	others	Oscp1	organic solute carrier partner 1 [Source:MGI Symbol;Acc:MGI:1916308]	protein_coding	protein_coding
ENSMUSG00000039157	Fam102a	2.20087	-0.429698	7.15e-06	0.000341806	-1	2.30302	-0.416949	1.79e-05	0.000425667	-1	both	others	Fam102a	family with sequence similarity 102, member A [Source:MGI Symbol;Acc:MGI:2138935]	protein_coding	protein_coding
ENSMUSG00000076441	Ass1	5.07012	-0.429598	1.84e-07	1.69e-05	-1	5.69106	-0.51696	9.84e-10	8.82e-08	-1	both	others	Ass1	argininosuccinate synthetase 1 [Source:MGI Symbol;Acc:MGI:88090]	protein_coding	protein_coding
ENSMUSG00000056598	Drc3	0.820061	-0.429339	0.078719	0.292583	0	1.93766	-0.487279	0.0018641	0.0176145	-1	RAM only	others	Drc3	dynein regulatory complex subunit 3 [Source:MGI Symbol;Acc:MGI:1921915]	protein_coding	protein_coding
ENSMUSG00000019823	Mical1	2.77027	-0.428687	2.3e-05	0.000890407	-1	2.21085	0.0731201	0.482053	0.720056	0	CMTR1 only	others	Mical1	microtubule associated monooxygenase, calponin and LIM domain containing 1 [Source:MGI Symbol;Acc:MGI:2385847]	protein_coding	protein_coding
ENSMUSG00000019732	Calr3	-0.719803	-0.428582	0.339453	0.647321	0	0.127501	0.304748	0.236783	0.492044	0	others	others	Calr3	calreticulin 3 [Source:MGI Symbol;Acc:MGI:1920566]	protein_coding	protein_coding
ENSMUSG00000079502	Cfap77	1.4152	-0.428244	0.0365774	0.184613	0	-0.693065	-0.16638	0.61736	0.81138	0	others	others	Cfap77	cilia and flagella associated protein 77 [Source:MGI Symbol;Acc:MGI:2685669]	protein_coding	nonsense_mediated_decay
ENSMUSG00000034738	Nostrin	0.306124	-0.427459	0.255032	0.55799	0	-0.787391	0.525947	0.147273	0.374103	0	others	others	Nostrin	nitric oxide synthase trafficker [Source:MGI Symbol;Acc:MGI:3606242]	protein_coding	protein_coding
ENSMUSG00000024486	Hbegf	1.51475	-0.4272	0.0109917	0.0852254	0	6.20964	-0.215818	0.0728624	0.240339	0	others	others	Hbegf	heparin-binding EGF-like growth factor [Source:MGI Symbol;Acc:MGI:96070]	protein_coding	protein_coding
ENSMUSG00000023048	Prr13	3.29477	-0.426919	0.00142507	0.0201578	-1	4.32162	-0.353012	0.00168005	0.016251	-1	both	others	Prr13	proline rich 13 [Source:MGI Symbol;Acc:MGI:1913401]	protein_coding	protein_coding
ENSMUSG00000047143	Dmrta2	-0.00703282	-0.4269	0.100442	0.335316	0	-1.09776	-0.156701	0.620913	0.812327	0	others	others	Dmrta2	doublesex and mab-3 related transcription factor like family A2 [Source:MGI Symbol;Acc:MGI:2653629]	protein_coding	protein_coding
ENSMUSG00000002808	Epdr1	1.75736	-0.426633	0.00277962	0.033214	-1	3.67227	-0.118733	0.319345	0.579642	0	CMTR1 only	others	Epdr1	ependymin related protein 1 (zebrafish) [Source:MGI Symbol;Acc:MGI:2145369]	protein_coding	protein_coding
ENSMUSG00000028469	Npr2	0.498554	-0.42616	0.0195385	0.124091	0	-0.476083	0.215829	0.288667	0.548527	0	others	others	Npr2	natriuretic peptide receptor 2 [Source:MGI Symbol;Acc:MGI:97372]	protein_coding	protein_coding
ENSMUSG00000028017	Egf	0.0153104	-0.426032	0.0271039	0.152589	0	-1.00442	0.107421	0.688242	0.853624	0	others	others	Egf	epidermal growth factor [Source:MGI Symbol;Acc:MGI:95290]	protein_coding	protein_coding
ENSMUSG00000029544	Cabp1	2.87473	-0.426013	0.00231931	0.029265	-1	4.33208	0.0411506	0.680725	0.84922	0	CMTR1 only	others	Cabp1	calcium binding protein 1 [Source:MGI Symbol;Acc:MGI:1352750]	protein_coding	protein_coding
ENSMUSG00000054662	Ano9	2.743	-0.425789	0.00149117	0.0208327	-1	2.76554	-0.215694	0.22632	0.479916	0	CMTR1 only	others	Ano9	anoctamin 9 [Source:MGI Symbol;Acc:MGI:1918595]	protein_coding	retained_intron
ENSMUSG00000042116	Vwa1	-0.274627	-0.425377	0.0687018	0.268844	0	0.366254	-0.82709	1.9e-05	0.000444988	-1	RAM only	others	Vwa1	von Willebrand factor A domain containing 1 [Source:MGI Symbol;Acc:MGI:2179729]	protein_coding	protein_coding
ENSMUSG00000090564	A430057M04Rik	0.570379	-0.425366	0.027485	0.153871	0	-1.18036	0.267843	0.275362	0.535469	0	others	others	A430057M04Rik	RIKEN cDNA A430057M04 gene [Source:MGI Symbol;Acc:MGI:2442125]	antisense	antisense
ENSMUSG00000066687	Zbtb16	-0.567895	-0.425323	0.0722336	0.278018	0	-2.03872	0.00158072	1	1	0	others	others	Zbtb16	zinc finger and BTB domain containing 16 [Source:MGI Symbol;Acc:MGI:103222]	protein_coding	protein_coding
ENSMUSG00000023935	Spats1	0.972897	-0.425246	0.0779012	0.290591	0	1.7533	-0.0590517	0.72538	0.876605	0	others	others	Spats1	spermatogenesis associated, serine-rich 1 [Source:MGI Symbol;Acc:MGI:1918270]	protein_coding	processed_transcript
ENSMUSG00000074064	Mlycd	0.0881749	-0.425197	0.0698351	0.272114	0	1.0093	-0.286333	0.0500047	0.185996	0	others	others	Mlycd	malonyl-CoA decarboxylase [Source:MGI Symbol;Acc:MGI:1928485]	protein_coding	retained_intron
ENSMUSG00000080440	Gm25848	4.14089	-0.424811	0.104859	0.343847	0	5.85155	0.100972	0.591533	0.797276	0	others	others	Gm25848	predicted gene, 25848 [Source:MGI Symbol;Acc:MGI:5455625]	snoRNA	snoRNA
ENSMUSG00000097768	2310043M15Rik	0.772422	-0.424785	0.111515	0.355562	0	4.08727	-0.319621	0.0357295	0.149007	0	others	others	2310043M15Rik	RIKEN cDNA 2310043M15 gene [Source:MGI Symbol;Acc:MGI:1919180]	antisense	antisense
ENSMUSG00000045573	Penk	0.80077	-0.424525	0.112175	0.35631	0	2.82883	0.198781	0.213504	0.462759	0	others	others	Penk	preproenkephalin [Source:MGI Symbol;Acc:MGI:104629]	protein_coding	protein_coding
ENSMUSG00000038967	Pdk2	0.619057	-0.423644	0.0858508	0.306196	0	-0.293537	0.324702	0.148203	0.375083	0	others	others	Pdk2	pyruvate dehydrogenase kinase, isoenzyme 2 [Source:MGI Symbol;Acc:MGI:1343087]	protein_coding	protein_coding
ENSMUSG00000031074	Fgf3	-0.374938	-0.423119	0.226047	0.523481	0	-0.605939	-0.411412	0.150768	0.37869	0	others	others	Fgf3	fibroblast growth factor 3 [Source:MGI Symbol;Acc:MGI:95517]	protein_coding	protein_coding
ENSMUSG00000031951	Tmem231	3.11891	-0.423105	1.35e-07	1.26e-05	-1	4.39044	-0.368071	0.000507668	0.00632878	-1	both	others	Tmem231	transmembrane protein 231 [Source:MGI Symbol;Acc:MGI:2685024]	protein_coding	protein_coding
ENSMUSG00000021665	Hexb	3.89241	-0.422888	2.49e-07	2.15e-05	-1	6.99181	0.0277212	0.786247	0.907929	0	CMTR1 only	others	Hexb	hexosaminidase B [Source:MGI Symbol;Acc:MGI:96074]	protein_coding	protein_coding
ENSMUSG00000029330	Cds1	1.64028	-0.422698	0.000218676	0.0051315	-1	1.0939	-0.619091	0.00155621	0.0153487	-1	both	others	Cds1	CDP-diacylglycerol synthase 1 [Source:MGI Symbol;Acc:MGI:1921846]	protein_coding	protein_coding
ENSMUSG00000089255	Snora78	6.80446	-0.422631	0.0016256	0.0223734	-1	8.60559	0.166047	0.272399	0.532314	0	CMTR1 only	others	Snora78	small nucleolar RNA, H/ACA box 7 [Source:MGI Symbol;Acc:MGI:4360056]	snoRNA	snoRNA
ENSMUSG00000064451	Snora23	6.56921	-0.421622	0.00101864	0.0157661	-1	7.89432	0.337853	0.0064549	0.0444834	1	CMTR1 only	others	Snora23	small nucleolar RNA, H/ACA box 23 [Source:MGI Symbol;Acc:MGI:3819494]	snoRNA	snoRNA
ENSMUSG00000026656	Fcgr2b	-1.76987	-0.421598	0.343208	0.650057	0	3.04471	-0.381729	0.0300362	0.132625	0	others	others	Fcgr2b	Fc receptor, IgG, low affinity IIb [Source:MGI Symbol;Acc:MGI:95499]	protein_coding	protein_coding
ENSMUSG00000092569	Gm20544	1.00874	-0.421597	0.313428	0.621233	0	1.66109	-0.0983065	0.696866	0.857244	0	others	others	Gm20544	predicted gene 20544 [Source:MGI Symbol;Acc:MGI:5142009]	processed_transcript	processed_transcript
ENSMUSG00000028351	Brinp1	-1.3081	-0.421195	0.333622	0.641304	0	-0.727196	1.12636	2.1e-07	1.01e-05	1	others	others	Brinp1	bone morphogenic protein/retinoic acid inducible neural specific 1 [Source:MGI Symbol;Acc:MGI:1928478]	protein_coding	processed_transcript
ENSMUSG00000032224	Fam81a	1.41447	-0.421174	0.0018252	0.0244351	-1	2.81734	-0.393879	0.000175187	0.00273607	-1	both	others	Fam81a	family with sequence similarity 81, member A [Source:MGI Symbol;Acc:MGI:1924136]	protein_coding	protein_coding
ENSMUSG00000032606	Nicn1	2.24984	-0.421033	0.00270719	0.0326056	-1	2.2825	-0.294858	0.0253428	0.117539	0	CMTR1 only	others	Nicn1	nicolin 1 [Source:MGI Symbol;Acc:MGI:1913507]	protein_coding	protein_coding
ENSMUSG00000071604	Fam189a2	-0.720836	-0.420737	0.35555	0.661343	0	2.03944	0.727662	0.000484339	0.00609811	1	others	others	Fam189a2	family with sequence similarity 189, member A2 [Source:MGI Symbol;Acc:MGI:2685813]	protein_coding	protein_coding
ENSMUSG00000057948	Unc13d	-1.1343	-0.420505	0.325077	0.633367	0	-0.601495	-0.120531	0.558186	0.776888	0	others	others	Unc13d	unc-13 homolog D [Source:MGI Symbol;Acc:MGI:1917700]	protein_coding	protein_coding
ENSMUSG00000029392	Rilpl1	2.91404	-0.420167	0.000312275	0.00661049	-1	1.23205	-0.287087	0.0949962	0.284089	0	CMTR1 only	others	Rilpl1	Rab interacting lysosomal protein-like 1 [Source:MGI Symbol;Acc:MGI:1922945]	protein_coding	protein_coding
ENSMUSG00000100153	Gm5601	-0.47973	-0.419897	0.392212	0.692232	0	0.499933	-0.0225806	0.963576	0.991172	0	others	others	Ppp1ccb	protein phosphatase 1 catalytic subunit gamma B [Source:MGI Symbol;Acc:MGI:3647492]	transcribed_processed_pseudogene	processed_transcript
ENSMUSG00000025389	Mip	-0.0631741	-0.419738	0.217683	0.512533	0	0.319312	0.46761	0.124862	0.33827	0	others	others	Mip	major intrinsic protein of lens fiber [Source:MGI Symbol;Acc:MGI:96990]	protein_coding	protein_coding
ENSMUSG00000080059	Rps19-ps3	1.6111	-0.419579	0.405585	0.702842	0	1.85588	0.112218	0.689313	0.854253	0	others	others	Rps19-ps3	ribosomal protein S19, pseudogene 3 [Source:MGI Symbol;Acc:MGI:3701125]	processed_pseudogene	processed_pseudogene
ENSMUSG00000022603	Mroh4	-0.847711	-0.419427	0.269281	0.573749	0	-0.231033	-0.167313	0.416624	0.667097	0	others	others	Mroh4	maestro heat-like repeat family member 4 [Source:MGI Symbol;Acc:MGI:1916689]	protein_coding	protein_coding
ENSMUSG00000097576	D930030I03Rik	0.398265	-0.419225	0.419607	0.715253	0	0.582246	0.104183	0.718546	0.872677	0	others	others	D930030I03Rik	RIKEN cDNA D930030I03 gene [Source:MGI Symbol;Acc:MGI:2444245]	antisense	antisense
ENSMUSG00000078032	Mir291b	8.73977	-0.418518	3.99e-05	0.00137993	-1	9.61953	0.30827	0.0132446	0.0742937	0	CMTR1 only	others	Mir291b	microRNA 291b [Source:MGI Symbol;Acc:MGI:3718464]	miRNA	miRNA
ENSMUSG00000026726	Cubn	3.04241	-0.418338	0.0153141	0.106108	0	-0.993973	0.113452	0.478882	0.717327	0	others	others	Cubn	cubilin (intrinsic factor-cobalamin receptor) [Source:MGI Symbol;Acc:MGI:1931256]	protein_coding	protein_coding
ENSMUSG00000057963	Itpk1	4.14602	-0.417449	3.33e-07	2.69e-05	-1	5.96805	-0.329276	0.00637559	0.0441119	-1	both	others	Itpk1	inositol 1,3,4-triphosphate 5/6 kinase [Source:MGI Symbol;Acc:MGI:2446159]	protein_coding	protein_coding
ENSMUSG00000021367	Edn1	-0.870131	-0.416687	0.401635	0.69956	0	1.85371	0.623015	0.00338967	0.0277809	1	others	others	Edn1	endothelin 1 [Source:MGI Symbol;Acc:MGI:95283]	protein_coding	protein_coding
ENSMUSG00000018411	Mapt	0.973278	-0.416272	0.00400091	0.042401	-1	2.58273	0.0577779	0.5571	0.775869	0	CMTR1 only	others	Mapt	microtubule-associated protein tau [Source:MGI Symbol;Acc:MGI:97180]	protein_coding	protein_coding
ENSMUSG00000081344	Gm14303	4.97062	-0.416265	0.0146094	0.102903	0	7.73566	-0.00732598	0.93508	0.977926	0	others	others	Gm14303	predicted gene 14303 [Source:MGI Symbol;Acc:MGI:3651379]	processed_pseudogene	processed_pseudogene
ENSMUSG00000026028	Trak2	3.67134	-0.415706	1.55e-13	7.55e-11	-1	4.07804	0.0114927	0.906616	0.963829	0	CMTR1 only	others	Trak2	trafficking protein, kinesin binding 2 [Source:MGI Symbol;Acc:MGI:1918077]	protein_coding	protein_coding
ENSMUSG00000042388	Dlgap3	2.43045	-0.415163	8.17e-07	5.76e-05	-1	2.76677	-0.148212	0.144973	0.371109	0	CMTR1 only	others	Dlgap3	DLG associated protein 3 [Source:MGI Symbol;Acc:MGI:3039563]	protein_coding	protein_coding
ENSMUSG00000003541	Ier3	1.81901	-0.412114	0.0464211	0.212499	0	3.21284	-0.0250658	0.846599	0.935935	0	others	others	Ier3	immediate early response 3 [Source:MGI Symbol;Acc:MGI:104814]	protein_coding	protein_coding
ENSMUSG00000020828	Pld2	0.266605	-0.411246	0.0591051	0.245501	0	0.188116	0.00080709	1	1	0	others	others	Pld2	phospholipase D2 [Source:MGI Symbol;Acc:MGI:892877]	protein_coding	protein_coding
ENSMUSG00000046947	Adck2	0.124217	-0.410524	0.065541	0.26094	0	1.80992	0.013322	0.920404	0.96991	0	others	others	Adck2	aarF domain containing kinase 2 [Source:MGI Symbol;Acc:MGI:1889336]	protein_coding	protein_coding
ENSMUSG00000097651	4930461G14Rik	2.39011	-0.410477	0.062219	0.253017	0	2.29935	-0.183789	0.278523	0.538826	0	others	others	4930461G14Rik	RIKEN cDNA 4930461G14 gene [Source:MGI Symbol;Acc:MGI:1922129]	lincRNA	lincRNA
ENSMUSG00000032601	Prkar2a	3.54547	-0.410194	8e-09	1.1e-06	-1	4.19186	-0.11448	0.189203	0.432198	0	CMTR1 only	others	Prkar2a	protein kinase, cAMP dependent regulatory, type II alpha [Source:MGI Symbol;Acc:MGI:108025]	protein_coding	protein_coding
ENSMUSG00000053175	Bcl3	4.01163	-0.41015	0.000148325	0.00380513	-1	4.50832	-0.350302	0.00163	0.0159444	-1	both	others	Bcl3	B cell leukemia/lymphoma 3 [Source:MGI Symbol;Acc:MGI:88140]	protein_coding	protein_coding
ENSMUSG00000017723	Wfdc2	3.31529	-0.41005	0.0200419	0.126397	0	6.37385	-0.765665	1.37e-15	4.54e-13	-1	RAM only	others	Wfdc2	WAP four-disulfide core domain 2 [Source:MGI Symbol;Acc:MGI:1914951]	protein_coding	protein_coding
ENSMUSG00000022947	Cbr3	3.85681	-0.409794	0.00405118	0.0428317	-1	2.7268	-0.438604	0.0072641	0.0485782	-1	both	others	Cbr3	carbonyl reductase 3 [Source:MGI Symbol;Acc:MGI:1309992]	protein_coding	protein_coding
ENSMUSG00000002332	Dhrs1	2.16443	-0.409482	0.0115829	0.0883874	0	2.73058	-0.0608904	0.646411	0.827435	0	others	others	Dhrs1	dehydrogenase/reductase (SDR family) member 1 [Source:MGI Symbol;Acc:MGI:1196314]	protein_coding	protein_coding
ENSMUSG00000021709	Erbin	2.5696	-0.409363	3.52e-05	0.00124233	-1	3.87664	-0.236106	0.0117127	0.0682252	0	CMTR1 only	others	Erbin	Erbb2 interacting protein [Source:MGI Symbol;Acc:MGI:1890169]	protein_coding	protein_coding
ENSMUSG00000077323	Rnu11	4.46163	-0.409322	0.132377	0.389344	0	5.79719	0.344195	0.0345165	0.145741	0	others	others	Rnu11	U11 small nuclear RNA [Source:MGI Symbol;Acc:MGI:2148804]	snRNA	snRNA
ENSMUSG00000089235	Gm23119	6.34751	-0.40894	0.00384219	0.0414028	-1	7.06873	0.255945	0.0459485	0.175704	0	CMTR1 only	others	Gm23119	predicted gene, 23119 [Source:MGI Symbol;Acc:MGI:5452896]	scaRNA	scaRNA
ENSMUSG00000028348	Cavin4	2.6468	-0.408463	0.00414243	0.0434864	-1	0.654956	-0.296691	0.206281	0.454264	0	CMTR1 only	others	Cavin4	caveolae associated 4 [Source:MGI Symbol;Acc:MGI:1915266]	protein_coding	protein_coding
ENSMUSG00000030590	Fam98c	3.48088	-0.408147	0.000719966	0.0123557	-1	3.79883	0.0735093	0.500715	0.734673	0	CMTR1 only	others	Fam98c	family with sequence similarity 98, member C [Source:MGI Symbol;Acc:MGI:1921083]	protein_coding	protein_coding
ENSMUSG00000056383	AI987944	2.15262	-0.408077	0.00187269	0.0249906	-1	3.25963	-0.0297765	0.803714	0.917079	0	CMTR1 only	others	AI987944	expressed sequence AI987944 [Source:MGI Symbol;Acc:MGI:2142079]	protein_coding	protein_coding
ENSMUSG00000020717	Pecam1	3.60523	-0.408056	6.73e-07	4.84e-05	-1	4.70641	0.109965	0.372468	0.627843	0	CMTR1 only	others	Pecam1	platelet/endothelial cell adhesion molecule 1 [Source:MGI Symbol;Acc:MGI:97537]	protein_coding	protein_coding
ENSMUSG00000003865	Gys1	3.31005	-0.407225	5.62e-06	0.000278072	-1	4.26717	-0.0853701	0.378544	0.633863	0	CMTR1 only	others	Gys1	glycogen synthase 1, muscle [Source:MGI Symbol;Acc:MGI:101805]	protein_coding	protein_coding
ENSMUSG00000055629	B4galnt4	3.83321	-0.406683	7.79e-06	0.000365064	-1	5.17972	-0.457744	9.79e-05	0.0017298	-1	both	others	B4galnt4	beta-1,4-N-acetyl-galactosaminyl transferase 4 [Source:MGI Symbol;Acc:MGI:2652891]	protein_coding	protein_coding
ENSMUSG00000056458	Mok	2.98941	-0.40627	0.000644597	0.0114632	-1	3.01566	-0.291158	0.0447307	0.172806	0	CMTR1 only	others	Mok	MOK protein kinase [Source:MGI Symbol;Acc:MGI:1336881]	protein_coding	protein_coding
ENSMUSG00000055148	Klf2	4.58763	-0.405958	1.19e-07	1.16e-05	-1	3.57986	0.0327774	0.843012	0.934345	0	CMTR1 only	plu	Klf2	Kruppel-like factor 2 (lung) [Source:MGI Symbol;Acc:MGI:1342772]	protein_coding	protein_coding
ENSMUSG00000086202	1700019E08Rik	1.90319	-0.405167	0.117497	0.364593	0	2.10271	0.14413	0.541236	0.765695	0	others	others	1700019E08Rik	RIKEN cDNA 1700019E08 gene [Source:MGI Symbol;Acc:MGI:1916655]	lincRNA	lincRNA
ENSMUSG00000073633	Fbxo36	0.880223	-0.401614	0.143471	0.407708	0	0.32679	0.167017	0.527229	0.755825	0	others	others	Fbxo36	F-box protein 36 [Source:MGI Symbol;Acc:MGI:1289192]	protein_coding	processed_transcript
ENSMUSG00000086997	Gm12981	3.18864	-0.401245	0.0583886	0.2438	0	1.81233	0.142155	0.586579	0.793665	0	others	others	Gm12981	predicted gene 12981 [Source:MGI Symbol;Acc:MGI:3651528]	antisense	antisense
ENSMUSG00000058922	Gm10052	1.40409	-0.401208	0.134046	0.39253	0	2.16681	-0.415198	0.0118398	0.0687014	0	others	others	Gm10052	predicted pseudogene 10052 [Source:MGI Symbol;Acc:MGI:3704348]	processed_pseudogene	processed_pseudogene
ENSMUSG00000020042	Btbd11	2.86378	-0.400801	2.56e-07	2.18e-05	-1	2.75519	0.117471	0.321514	0.581603	0	CMTR1 only	others	Btbd11	BTB (POZ) domain containing 11 [Source:MGI Symbol;Acc:MGI:1921257]	protein_coding	protein_coding
ENSMUSG00000085241	Snhg3	6.18592	-0.40067	4.68e-06	0.000242694	-1	6.85889	-0.0890682	0.367086	0.622313	0	CMTR1 only	others	Snhg3	small nucleolar RNA host gene 3 [Source:MGI Symbol;Acc:MGI:2684817]	processed_transcript	processed_transcript
ENSMUSG00000014361	Mertk	0.483895	-0.400616	0.0138812	0.099635	0	1.14756	0.676596	8.83e-06	0.000235778	1	others	others	Mertk	MER proto-oncogene tyrosine kinase [Source:MGI Symbol;Acc:MGI:96965]	protein_coding	protein_coding
ENSMUSG00000020077	Srgn	0.84794	-0.400549	0.180834	0.462794	0	3.01113	-0.0856908	0.632437	0.818746	0	others	others	Srgn	serglycin [Source:MGI Symbol;Acc:MGI:97756]	protein_coding	protein_coding
ENSMUSG00000089715	Cbx6	4.22467	-0.400353	1.3e-12	4.51e-10	-1	3.66712	-0.126366	0.224981	0.47839	0	CMTR1 only	others	Cbx6	chromobox 6 [Source:MGI Symbol;Acc:MGI:3512628]	protein_coding	protein_coding
ENSMUSG00000029576	Radil	2.67279	-0.400119	0.000468402	0.00892961	-1	-0.767214	0.611218	0.0061014	0.0426178	1	CMTR1 only	others	Radil	Ras association and DIL domains [Source:MGI Symbol;Acc:MGI:2443088]	protein_coding	protein_coding
ENSMUSG00000044337	Ackr3	-0.542323	-0.399916	0.167504	0.444785	0	-1.44675	-0.375234	0.183667	0.425211	0	others	others	Ackr3	atypical chemokine receptor 3 [Source:MGI Symbol;Acc:MGI:109562]	protein_coding	protein_coding
ENSMUSG00000036278	Macrod1	0.795109	-0.399875	0.145216	0.41008	0	0.604569	0.173839	0.542687	0.766532	0	others	others	Macrod1	mono-ADP ribosylhydrolase 1 [Source:MGI Symbol;Acc:MGI:2147583]	protein_coding	protein_coding
ENSMUSG00000040714	Klc3	1.69988	-0.399564	0.0303615	0.164595	0	0.158155	-0.0277369	0.930445	0.975156	0	others	others	Klc3	kinesin light chain 3 [Source:MGI Symbol;Acc:MGI:1277971]	protein_coding	protein_coding
ENSMUSG00000050824	Sstr5	-0.245485	-0.399325	0.194617	0.48311	0	0.961998	1.23814	3.06e-16	1.25e-13	1	others	others	Sstr5	somatostatin receptor 5 [Source:MGI Symbol;Acc:MGI:894282]	protein_coding	protein_coding
ENSMUSG00000024940	Ltbp3	-0.835734	-0.399303	0.175788	0.456429	0	-1.13362	-0.0249367	0.941709	0.981287	0	others	others	Ltbp3	latent transforming growth factor beta binding protein 3 [Source:MGI Symbol;Acc:MGI:1101355]	protein_coding	protein_coding
ENSMUSG00000040606	Kazn	2.54127	-0.398759	2.92e-06	0.000163353	-1	2.29378	-0.0819999	0.460291	0.701463	0	CMTR1 only	others	Kazn	kazrin, periplakin interacting protein [Source:MGI Symbol;Acc:MGI:1918779]	protein_coding	protein_coding
ENSMUSG00000048440	Cyp4f16	2.22097	-0.398473	0.0042432	0.0442953	-1	4.07646	-0.0523088	0.612757	0.809408	0	CMTR1 only	others	Cyp4f16	cytochrome P450, family 4, subfamily f, polypeptide 16 [Source:MGI Symbol;Acc:MGI:1917351]	protein_coding	protein_coding
ENSMUSG00000030518	Fam189a1	-0.854957	-0.398444	0.206273	0.49824	0	-0.74946	-0.24683	0.237027	0.492178	0	others	others	Fam189a1	family with sequence similarity 189, member A1 [Source:MGI Symbol;Acc:MGI:1917888]	protein_coding	protein_coding
ENSMUSG00000000120	Ngfr	2.25526	-0.398244	0.000257408	0.00579463	-1	3.1923	0.324812	0.00885733	0.0558607	0	CMTR1 only	others	Ngfr	nerve growth factor receptor (TNFR superfamily, member 16) [Source:MGI Symbol;Acc:MGI:97323]	protein_coding	protein_coding
ENSMUSG00000020375	Rufy1	2.55334	-0.397556	0.00101486	0.0157478	-1	2.5586	-0.122067	0.269387	0.529255	0	CMTR1 only	others	Rufy1	RUN and FYVE domain containing 1 [Source:MGI Symbol;Acc:MGI:2429762]	protein_coding	protein_coding
ENSMUSG00000090101	Snhg9	3.6445	-0.396955	0.203236	0.494004	0	5.52102	0.262568	0.0871455	0.270549	0	others	others	Snhg9	small nucleolar RNA host gene 9 [Source:MGI Symbol;Acc:MGI:1920724]	antisense	antisense
ENSMUSG00000031788	Kifc3	3.15242	-0.396912	3.76e-06	0.000201536	-1	3.07512	-0.0337161	0.789944	0.910041	0	CMTR1 only	others	Kifc3	kinesin family member C3 [Source:MGI Symbol;Acc:MGI:109202]	protein_coding	protein_coding
ENSMUSG00000003585	Sec14l2	0.440546	-0.396458	0.0880094	0.310067	0	-0.0617087	-0.258067	0.26287	0.522395	0	others	others	Sec14l2	SEC14-like lipid binding 2 [Source:MGI Symbol;Acc:MGI:1915065]	protein_coding	protein_coding
ENSMUSG00000058498	Rnf207	-0.784139	-0.396148	0.206468	0.498296	0	-1.06818	0.500177	0.0363005	0.150351	0	others	others	Rnf207	ring finger protein 207 [Source:MGI Symbol;Acc:MGI:2684989]	protein_coding	retained_intron
ENSMUSG00000014786	Slc9a5	2.68129	-0.395927	5.19e-06	0.000261367	-1	0.62398	0.435946	0.0390704	0.157688	0	CMTR1 only	others	Slc9a5	solute carrier family 9 (sodium/hydrogen exchanger), member 5 [Source:MGI Symbol;Acc:MGI:2685542]	protein_coding	protein_coding
ENSMUSG00000028093	Acp6	5.40165	-0.395846	2.89e-11	7.77e-09	-1	7.25361	-0.143596	0.176275	0.415828	0	CMTR1 only	others	Acp6	acid phosphatase 6, lysophosphatidic [Source:MGI Symbol;Acc:MGI:1931010]	protein_coding	protein_coding
ENSMUSG00000043155	Hpdl	2.00308	-0.395712	0.01045	0.0820699	0	1.90396	-0.11927	0.565289	0.781375	0	others	others	Hpdl	4-hydroxyphenylpyruvate dioxygenase-like [Source:MGI Symbol;Acc:MGI:2444646]	protein_coding	protein_coding
ENSMUSG00000062526	Mppe1	0.878147	-0.395017	0.0936645	0.321419	0	3.70872	0.289275	0.00359439	0.0289738	1	others	others	Mppe1	metallophosphoesterase 1 [Source:MGI Symbol;Acc:MGI:2661311]	protein_coding	protein_coding
ENSMUSG00000097393	D030068K23Rik	0.617034	-0.3946	0.0693623	0.270714	0	0.341179	0.0310195	0.880496	0.951554	0	others	others	D030068K23Rik	RIKEN cDNA D030068K23 gene [Source:MGI Symbol;Acc:MGI:3037424]	lincRNA	lincRNA
ENSMUSG00000022849	Hspbap1	5.97607	-0.394204	7.14e-13	2.9e-10	-1	4.9232	0.167195	0.141301	0.364868	0	CMTR1 only	others	Hspbap1	Hspb associated protein 1 [Source:MGI Symbol;Acc:MGI:1913917]	protein_coding	protein_coding
ENSMUSG00000011096	Akt1s1	4.43186	-0.393662	4.95e-10	9.72e-08	-1	4.43885	0.0902967	0.290637	0.550294	0	CMTR1 only	others	Akt1s1	AKT1 substrate 1 (proline-rich) [Source:MGI Symbol;Acc:MGI:1914855]	protein_coding	protein_coding
ENSMUSG00000029060	Mib2	3.04807	-0.393168	0.000126701	0.00339791	-1	4.22131	-0.332461	0.000252965	0.00363998	-1	both	others	Mib2	mindbomb E3 ubiquitin protein ligase 2 [Source:MGI Symbol;Acc:MGI:2679684]	protein_coding	protein_coding
ENSMUSG00000105692	Gm43737	1.01012	-0.392767	0.0339522	0.176161	0	0.640345	-0.0455592	0.805668	0.918009	0	others	others	Gm43737	predicted gene 43737 [Source:MGI Symbol;Acc:MGI:5663874]	TEC	TEC
ENSMUSG00000045216	Hs6st1	4.67174	-0.392645	9.21e-11	2.16e-08	-1	5.27429	-0.0133326	0.905177	0.962807	0	CMTR1 only	others	Hs6st1	heparan sulfate 6-O-sulfotransferase 1 [Source:MGI Symbol;Acc:MGI:1354958]	protein_coding	protein_coding
ENSMUSG00000025921	Rdh10	1.74295	-0.392612	0.00263077	0.031957	-1	1.91941	0.119829	0.334936	0.592185	0	CMTR1 only	others	Rdh10	retinol dehydrogenase 10 (all-trans) [Source:MGI Symbol;Acc:MGI:1924238]	protein_coding	protein_coding
ENSMUSG00000039914	Coq10a	1.65226	-0.392595	0.145801	0.410887	0	1.99949	-0.0373428	0.814452	0.922121	0	others	others	Coq10a	coenzyme Q10A [Source:MGI Symbol;Acc:MGI:2684847]	protein_coding	protein_coding
ENSMUSG00000025085	Ablim1	-0.0626726	-0.392137	0.0135628	0.0984258	0	-0.289359	-0.55854	0.00349963	0.0284307	-1	RAM only	others	Ablim1	actin-binding LIM protein 1 [Source:MGI Symbol;Acc:MGI:1194500]	protein_coding	protein_coding
ENSMUSG00000032064	Dixdc1	-0.0877007	-0.391849	0.0501752	0.222599	0	1.07802	-0.0958397	0.57276	0.786435	0	others	others	Dixdc1	DIX domain containing 1 [Source:MGI Symbol;Acc:MGI:2679721]	protein_coding	protein_coding
ENSMUSG00000020275	Rel	-0.760136	-0.39103	0.120098	0.369691	0	-0.616971	-0.329802	0.137754	0.359719	0	others	others	Rel	reticuloendotheliosis oncogene [Source:MGI Symbol;Acc:MGI:97897]	protein_coding	protein_coding
ENSMUSG00000024039	Cbs	0.639498	-0.390471	0.00488105	0.0490148	-1	1.2377	-0.607468	2.88e-06	9.5e-05	-1	both	others	Cbs	cystathionine beta-synthase [Source:MGI Symbol;Acc:MGI:88285]	protein_coding	protein_coding
ENSMUSG00000042826	Fgf11	-0.560066	-0.390262	0.266188	0.570839	0	0.106162	-0.0525864	0.82353	0.926296	0	others	others	Fgf11	fibroblast growth factor 11 [Source:MGI Symbol;Acc:MGI:109167]	protein_coding	protein_coding
ENSMUSG00000038074	Fkbp14	0.309921	-0.389919	0.115758	0.361807	0	2.03987	0.142907	0.357707	0.613737	0	others	others	Fkbp14	FK506 binding protein 14 [Source:MGI Symbol;Acc:MGI:2387639]	protein_coding	nonsense_mediated_decay
ENSMUSG00000065176	Rnu12	6.80369	-0.389694	0.00113881	0.0171139	-1	7.46342	0.348982	0.0031512	0.0262443	1	CMTR1 only	others	Rnu12	RNA U12, small nuclear [Source:MGI Symbol;Acc:MGI:1336893]	snRNA	snRNA
ENSMUSG00000042228	Lyn	0.538672	-0.389544	0.0509558	0.224566	0	2.40936	-0.141975	0.174975	0.414253	0	others	others	Lyn	LYN proto-oncogene, Src family tyrosine kinase [Source:MGI Symbol;Acc:MGI:96892]	protein_coding	protein_coding
ENSMUSG00000065701	Rny1	6.89193	-0.389326	0.00900286	0.0744186	0	6.36259	0.283835	0.306925	0.567548	0	others	others	Rny1	RNA, Y1 small cytoplasmic, Ro-associated [Source:MGI Symbol;Acc:MGI:97995]	misc_RNA	misc_RNA
ENSMUSG00000038963	Slco4a1	2.36048	-0.387937	0.000767992	0.0129549	-1	3.27279	-0.581199	5.25e-08	2.99e-06	-1	both	others	Slco4a1	solute carrier organic anion transporter family, member 4a1 [Source:MGI Symbol;Acc:MGI:1351866]	protein_coding	protein_coding
ENSMUSG00000085396	Firre	4.8496	-0.38788	1.11e-06	7.44e-05	-1	4.07099	0.477106	0.00734647	0.0490235	1	CMTR1 only	others	Firre	functional intergenic repeating RNA element [Source:MGI Symbol;Acc:MGI:2147989]	processed_transcript	processed_transcript
ENSMUSG00000007950	Abhd8	2.52352	-0.387494	0.00305608	0.0354488	-1	1.16961	-0.0251203	0.910186	0.965093	0	CMTR1 only	others	Abhd8	abhydrolase domain containing 8 [Source:MGI Symbol;Acc:MGI:1918946]	protein_coding	protein_coding
ENSMUSG00000003934	Efnb3	1.76667	-0.387445	0.00133866	0.0193335	-1	1.82112	-0.00541754	0.973484	0.995391	0	CMTR1 only	others	Efnb3	ephrin B3 [Source:MGI Symbol;Acc:MGI:109196]	protein_coding	protein_coding
ENSMUSG00000097195	Snhg5	5.92863	-0.38613	2.61e-12	8.69e-10	-1	6.50659	-0.0512608	0.595887	0.800033	0	CMTR1 only	others	Snhg5	small nucleolar RNA host gene 5 [Source:MGI Symbol;Acc:MGI:1919905]	processed_transcript	lincRNA
ENSMUSG00000044279	Crb3	1.08522	-0.385907	0.231565	0.530772	0	2.72656	-0.837144	1.17e-05	0.000297702	-1	RAM only	others	Crb3	crumbs family member 3 [Source:MGI Symbol;Acc:MGI:2670904]	protein_coding	protein_coding
ENSMUSG00000005951	Shpk	-0.574116	-0.385276	0.351933	0.658065	0	-1.11089	-0.393846	0.164922	0.400702	0	others	others	Shpk	sedoheptulokinase [Source:MGI Symbol;Acc:MGI:1921887]	protein_coding	protein_coding
ENSMUSG00000036820	Amdhd2	3.76285	-0.385035	0.000484668	0.00917405	-1	3.17534	-0.196991	0.0894451	0.274093	0	CMTR1 only	others	Amdhd2	amidohydrolase domain containing 2 [Source:MGI Symbol;Acc:MGI:2443978]	protein_coding	protein_coding
ENSMUSG00000044393	Dsg2	2.33277	-0.384489	7.46e-05	0.00221391	-1	4.73615	-0.321043	0.0287033	0.128329	0	CMTR1 only	others	Dsg2	desmoglein 2 [Source:MGI Symbol;Acc:MGI:1196466]	protein_coding	protein_coding
ENSMUSG00000001985	Grik3	2.42847	-0.384276	3.1e-08	3.62e-06	-1	3.4468	-0.227685	0.0857293	0.267123	0	CMTR1 only	others	Grik3	glutamate receptor, ionotropic, kainate 3 [Source:MGI Symbol;Acc:MGI:95816]	protein_coding	protein_coding
ENSMUSG00000050737	Ptges	0.0852486	-0.384074	0.0638197	0.256525	0	4.95738	0.231259	0.214606	0.464285	0	others	others	Ptges	prostaglandin E synthase [Source:MGI Symbol;Acc:MGI:1927593]	protein_coding	protein_coding
ENSMUSG00000051331	Cacna1c	-2.95022	-0.383952	0.334467	0.64203	0	-1.81612	-0.344526	0.107933	0.308634	0	others	others	Cacna1c	calcium channel, voltage-dependent, L type, alpha 1C subunit [Source:MGI Symbol;Acc:MGI:103013]	protein_coding	protein_coding
ENSMUSG00000063646	Jakmip1	-0.801435	-0.383419	0.269332	0.573755	0	1.45992	-0.332657	0.0556297	0.199652	0	others	others	Jakmip1	janus kinase and microtubule interacting protein 1 [Source:MGI Symbol;Acc:MGI:1923321]	protein_coding	protein_coding
ENSMUSG00000028545	Bend5	1.38205	-0.382863	0.0363827	0.184132	0	0.33819	0.252742	0.257227	0.517057	0	others	others	Bend5	BEN domain containing 5 [Source:MGI Symbol;Acc:MGI:1914871]	protein_coding	protein_coding
ENSMUSG00000083856	Gm13886	0.249017	-0.382197	0.3526	0.658573	0	0.122905	0.0504728	0.905024	0.962792	0	others	others	Gm13886	predicted gene 13886 [Source:MGI Symbol;Acc:MGI:3649359]	processed_pseudogene	processed_pseudogene
ENSMUSG00000033022	Cdo1	0.626828	-0.381896	0.161436	0.436807	0	0.809329	0.3112	0.188218	0.430994	0	others	others	Cdo1	cysteine dioxygenase 1, cytosolic [Source:MGI Symbol;Acc:MGI:105925]	protein_coding	protein_coding
ENSMUSG00000040694	Apobec2	0.809509	-0.381564	0.15644	0.428502	0	2.27102	-0.644059	8.35e-05	0.00150935	-1	RAM only	others	Apobec2	apolipoprotein B mRNA editing enzyme, catalytic polypeptide 2 [Source:MGI Symbol;Acc:MGI:1343178]	protein_coding	protein_coding
ENSMUSG00000027222	Pex16	2.96171	-0.381342	0.00192658	0.0254584	-1	4.29987	0.221808	0.016313	0.0861514	0	CMTR1 only	others	Pex16	peroxisomal biogenesis factor 16 [Source:MGI Symbol;Acc:MGI:1338829]	protein_coding	protein_coding
ENSMUSG00000042042	Csgalnact2	1.02559	-0.380826	0.0130731	0.0959514	0	3.39881	0.167371	0.0793183	0.254214	0	others	others	Csgalnact2	chondroitin sulfate N-acetylgalactosaminyltransferase 2 [Source:MGI Symbol;Acc:MGI:1926002]	protein_coding	retained_intron
ENSMUSG00000094131	Gm22265	4.4732	-0.379831	0.173225	0.453692	0	4.51182	0.115644	0.572206	0.786166	0	others	others	Gm22265	predicted gene, 22265 [Source:MGI Symbol;Acc:MGI:5452042]	snRNA	snRNA
ENSMUSG00000039395	Mreg	5.18675	-0.379515	1.66e-07	1.53e-05	-1	5.81568	-0.398217	5.89e-06	0.000172819	-1	both	others	Mreg	melanoregulin [Source:MGI Symbol;Acc:MGI:2151839]	protein_coding	protein_coding
ENSMUSG00000048707	Tprn	2.91675	-0.379323	0.000284457	0.0062189	-1	2.95742	-0.452656	0.0668889	0.225666	0	CMTR1 only	others	Tprn	taperin [Source:MGI Symbol;Acc:MGI:2139535]	protein_coding	protein_coding
ENSMUSG00000105461	Gm4742	1.04372	-0.378058	0.360835	0.666478	0	2.58395	-0.0266272	0.904939	0.962792	0	others	others	Gm4742	predicted gene 4742 [Source:MGI Symbol;Acc:MGI:3645661]	processed_pseudogene	processed_pseudogene
ENSMUSG00000007034	Slc44a4	0.468034	-0.377956	0.207858	0.500256	0	2.91354	0.0528204	0.708295	0.866458	0	others	others	Slc44a4	solute carrier family 44, member 4 [Source:MGI Symbol;Acc:MGI:1917379]	protein_coding	protein_coding
ENSMUSG00000060275	Nrg2	0.221605	-0.377314	0.0905049	0.314654	0	0.700884	0.487273	0.00310818	0.0260107	1	others	others	Nrg2	neuregulin 2 [Source:MGI Symbol;Acc:MGI:1098246]	protein_coding	protein_coding
ENSMUSG00000034324	Tmem132c	-1.08013	-0.377147	0.23365	0.532614	0	0.740477	-0.149296	0.253382	0.512532	0	others	others	Tmem132c	transmembrane protein 132C [Source:MGI Symbol;Acc:MGI:2443061]	protein_coding	protein_coding
ENSMUSG00000000594	Gm2a	0.811147	-0.376848	0.0173974	0.115115	0	2.88057	0.374085	0.00456998	0.034467	1	others	others	Gm2a	GM2 ganglioside activator protein [Source:MGI Symbol;Acc:MGI:95762]	protein_coding	protein_coding
ENSMUSG00000031026	Trim66	-1.78677	-0.376683	0.225413	0.522915	0	-2.14782	-0.249682	0.244692	0.501171	0	others	others	Trim66	tripartite motif-containing 66 [Source:MGI Symbol;Acc:MGI:2152406]	protein_coding	protein_coding
ENSMUSG00000056222	Spock1	-1.67873	-0.376507	0.372393	0.676161	0	-0.197816	0.140166	0.48446	0.722145	0	others	others	Spock1	sparc/osteonectin, cwcv and kazal-like domains proteoglycan 1 [Source:MGI Symbol;Acc:MGI:105371]	protein_coding	protein_coding
ENSMUSG00000074578	Zfas1	6.6039	-0.376203	1.26e-08	1.61e-06	-1	7.13785	0.0358084	0.690287	0.85449	0	CMTR1 only	others	Zfas1	zinc finger, NFX1-type containing 1, antisense RNA 1 [Source:MGI Symbol;Acc:MGI:1916199]	processed_transcript	antisense
ENSMUSG00000039367	Sec24c	5.00676	-0.375741	4.76e-17	4.18e-14	-1	3.87808	-0.0532265	0.553345	0.772394	0	CMTR1 only	others	Sec24c	Sec24 related gene family, member C (S. cerevisiae) [Source:MGI Symbol;Acc:MGI:1919746]	protein_coding	protein_coding
ENSMUSG00000106241	Gm43143	2.92546	-0.375736	0.000231747	0.00535425	-1	1.46268	-0.106665	0.542277	0.766431	0	CMTR1 only	others	Gm43143	predicted gene 43143 [Source:MGI Symbol;Acc:MGI:5663280]	TEC	TEC
ENSMUSG00000038781	Stap2	1.70968	-0.375443	0.0575445	0.242093	0	0.443558	0.0925353	0.741849	0.885587	0	others	others	Stap2	signal transducing adaptor family member 2 [Source:MGI Symbol;Acc:MGI:2147039]	protein_coding	protein_coding
ENSMUSG00000074785	Plxnc1	-0.389979	-0.375365	0.0345012	0.177837	0	0.661997	-0.520566	0.00179641	0.0171362	-1	RAM only	others	Plxnc1	plexin C1 [Source:MGI Symbol;Acc:MGI:1890127]	protein_coding	protein_coding
ENSMUSG00000102982	Gm38319	2.12476	-0.375001	0.0300751	0.163439	0	0.242582	-0.153154	0.544561	0.767568	0	others	others	Gm38319	predicted gene, 38319 [Source:MGI Symbol;Acc:MGI:5611547]	TEC	TEC
ENSMUSG00000041439	Mfsd6	-1.14128	-0.374945	0.203832	0.494614	0	0.517904	-0.0825403	0.671931	0.843403	0	others	others	Mfsd6	major facilitator superfamily domain containing 6 [Source:MGI Symbol;Acc:MGI:1922925]	protein_coding	protein_coding
ENSMUSG00000056116	H2-T22	-0.339827	-0.374939	0.203832	0.494614	0	-1.29767	0.0830356	0.853329	0.939201	0	others	others	H2-T22	histocompatibility 2, T region locus 22 [Source:MGI Symbol;Acc:MGI:95956]	protein_coding	retained_intron
ENSMUSG00000060397	Zfp128	-0.0671184	-0.374355	0.118561	0.366516	0	-0.757457	-0.412573	0.0648693	0.221925	0	others	others	Zfp128	zinc finger protein 128 [Source:MGI Symbol;Acc:MGI:2389445]	protein_coding	protein_coding
ENSMUSG00000030513	Pcsk6	3.25611	-0.374109	8.05e-05	0.00234831	-1	4.64832	0.0757793	0.444359	0.68866	0	CMTR1 only	others	Pcsk6	proprotein convertase subtilisin/kexin type 6 [Source:MGI Symbol;Acc:MGI:102897]	protein_coding	protein_coding
ENSMUSG00000005986	Ankrd13d	1.80813	-0.373929	0.042713	0.202199	0	0.378531	0.919019	2.72e-06	9.08e-05	1	others	others	Ankrd13d	ankyrin repeat domain 13 family, member D [Source:MGI Symbol;Acc:MGI:1915673]	protein_coding	protein_coding
ENSMUSG00000026854	Usp20	2.04093	-0.373625	0.000344502	0.00712088	-1	0.971087	0.00214894	1	1	0	CMTR1 only	others	Usp20	ubiquitin specific peptidase 20 [Source:MGI Symbol;Acc:MGI:1921520]	protein_coding	protein_coding
ENSMUSG00000029385	Ccng2	1.20775	-0.373599	0.0554016	0.236296	0	2.25878	-0.155667	0.246421	0.503246	0	others	others	Ccng2	cyclin G2 [Source:MGI Symbol;Acc:MGI:1095734]	protein_coding	protein_coding
ENSMUSG00000071637	Cebpd	0.963922	-0.373552	0.0381364	0.188658	0	-0.179888	0.0983698	0.69953	0.859443	0	others	others	Cebpd	CCAAT/enhancer binding protein (C/EBP), delta [Source:MGI Symbol;Acc:MGI:103573]	protein_coding	protein_coding
ENSMUSG00000086453	Gm11457	3.6278	-0.373475	0.0178797	0.117191	0	1.07378	0.535811	0.0301513	0.132903	0	others	others	Gm11457	predicted gene 11457 [Source:MGI Symbol;Acc:MGI:3705139]	antisense	antisense
ENSMUSG00000028626	Col9a2	1.14988	-0.373158	0.0333562	0.174315	0	1.93708	0.479814	0.000173553	0.0027136	1	others	others	Col9a2	collagen, type IX, alpha 2 [Source:MGI Symbol;Acc:MGI:88466]	protein_coding	protein_coding
ENSMUSG00000026791	Slc2a8	2.74255	-0.37218	0.00056854	0.0104519	-1	4.12802	0.0639571	0.646182	0.827294	0	CMTR1 only	others	Slc2a8	solute carrier family 2, (facilitated glucose transporter), member 8 [Source:MGI Symbol;Acc:MGI:1860103]	protein_coding	protein_coding
ENSMUSG00000103901	Gm37499	0.554659	-0.371636	0.0609928	0.249981	0	-1.64713	-0.221746	0.494884	0.730532	0	others	others	Gm37499	predicted gene, 37499 [Source:MGI Symbol;Acc:MGI:5610727]	TEC	TEC
ENSMUSG00000010051	Hyal1	0.725843	-0.371623	0.168413	0.445966	0	1.0859	-0.133294	0.49398	0.729871	0	others	others	Hyal1	hyaluronoglucosaminidase 1 [Source:MGI Symbol;Acc:MGI:96298]	protein_coding	protein_coding
ENSMUSG00000036155	Mgat5	1.53561	-0.371476	9.39e-05	0.00263385	-1	2.47954	0.457341	0.00110175	0.0117712	1	CMTR1 only	others	Mgat5	mannoside acetylglucosaminyltransferase 5 [Source:MGI Symbol;Acc:MGI:894701]	protein_coding	protein_coding
ENSMUSG00000034758	Tle6	2.00933	-0.371304	0.0107781	0.083935	0	2.64694	-0.0348782	0.789291	0.909487	0	others	others	Tle6	transducin-like enhancer of split 6 [Source:MGI Symbol;Acc:MGI:2149593]	protein_coding	protein_coding
ENSMUSG00000035011	Zbtb7a	2.79745	-0.371236	9.06e-08	9.28e-06	-1	3.33206	-0.33426	0.00166467	0.0161412	-1	both	others	Zbtb7a	zinc finger and BTB domain containing 7a [Source:MGI Symbol;Acc:MGI:1335091]	protein_coding	protein_coding
ENSMUSG00000042404	Dennd4b	1.95143	-0.371228	4.74e-05	0.00156095	-1	0.968024	0.0874288	0.46457	0.704971	0	CMTR1 only	others	Dennd4b	DENN/MADD domain containing 4B [Source:MGI Symbol;Acc:MGI:2446201]	protein_coding	protein_coding
ENSMUSG00000043644	0610009L18Rik	1.11947	-0.371219	0.410109	0.706499	0	1.17893	-0.174001	0.498423	0.733281	0	others	others	0610009L18Rik	RIKEN cDNA 0610009L18 gene [Source:MGI Symbol;Acc:MGI:1914088]	bidirectional_promoter_lncRNA	bidirectional_promoter_lncRNA
ENSMUSG00000039043	Arpin	0.0769658	-0.371081	0.227647	0.525449	0	1.62503	-0.643256	0.000263177	0.00374811	-1	RAM only	others	Arpin	actin-related protein 2/3 complex inhibitor [Source:MGI Symbol;Acc:MGI:1917670]	protein_coding	protein_coding
ENSMUSG00000002012	Pnck	-0.248985	-0.370794	0.425151	0.719921	0	0.708517	0.200327	0.356023	0.612315	0	others	others	Pnck	pregnancy upregulated non-ubiquitously expressed CaM kinase [Source:MGI Symbol;Acc:MGI:1347357]	protein_coding	protein_coding
ENSMUSG00000025494	Sigirr	1.92123	-0.370793	0.0486077	0.218846	0	3.90785	-0.605624	2.95e-05	0.000635755	-1	RAM only	others	Sigirr	single immunoglobulin and toll-interleukin 1 receptor (TIR) domain [Source:MGI Symbol;Acc:MGI:1344402]	protein_coding	protein_coding
ENSMUSG00000025572	Tmc6	3.10601	-0.370686	1.81e-05	0.000744514	-1	3.63324	-0.0299942	0.787351	0.908457	0	CMTR1 only	others	Tmc6	transmembrane channel-like gene family 6 [Source:MGI Symbol;Acc:MGI:1098686]	protein_coding	protein_coding
ENSMUSG00000102780	Gm38253	0.436587	-0.370246	0.0354326	0.181214	0	-1.24504	0.184384	0.55105	0.770738	0	others	others	Gm38253	predicted gene, 38253 [Source:MGI Symbol;Acc:MGI:5611481]	TEC	TEC
ENSMUSG00000030321	Efcab12	-0.242123	-0.370025	0.200804	0.491507	0	-0.0601107	-0.480408	0.0245723	0.115079	0	others	others	Efcab12	EF-hand calcium binding domain 12 [Source:MGI Symbol;Acc:MGI:2681834]	protein_coding	protein_coding
ENSMUSG00000022884	Eif4a2	7.1153	-0.369348	3.43e-09	5.25e-07	-1	8.05008	0.206725	0.0176172	0.0910672	0	CMTR1 only	others	Eif4a2	eukaryotic translation initiation factor 4A2 [Source:MGI Symbol;Acc:MGI:106906]	protein_coding	protein_coding
ENSMUSG00000003526	Prodh	4.27656	-0.369028	2.65e-07	2.24e-05	-1	5.15077	0.354263	0.000221104	0.00328408	1	CMTR1 only	others	Prodh	proline dehydrogenase [Source:MGI Symbol;Acc:MGI:97770]	protein_coding	protein_coding
ENSMUSG00000034947	Tmem106a	1.95481	-0.368901	0.0125501	0.0934174	0	1.3049	-0.441751	0.00862883	0.0548836	0	others	others	Tmem106a	transmembrane protein 106A [Source:MGI Symbol;Acc:MGI:1922056]	protein_coding	protein_coding
ENSMUSG00000014791	Elmo3	1.26626	-0.368682	0.0119652	0.0903539	0	0.182483	-0.45397	0.00735486	0.0490324	-1	RAM only	others	Elmo3	engulfment and cell motility 3 [Source:MGI Symbol;Acc:MGI:2679007]	protein_coding	protein_coding
ENSMUSG00000035824	Tk2	2.16923	-0.368473	0.00657204	0.0601032	0	2.71715	-0.11546	0.317387	0.57752	0	others	others	Tk2	thymidine kinase 2, mitochondrial [Source:MGI Symbol;Acc:MGI:1913266]	protein_coding	protein_coding
ENSMUSG00000066621	Tecpr1	2.52183	-0.368236	6.32e-05	0.00192979	-1	1.81926	-0.237364	0.0364667	0.150835	0	CMTR1 only	others	Tecpr1	tectonin beta-propeller repeat containing 1 [Source:MGI Symbol;Acc:MGI:1917631]	protein_coding	protein_coding
ENSMUSG00000042804	Gpr153	0.370384	-0.367658	0.0861537	0.306758	0	-0.20287	0.489777	0.00363387	0.0291296	1	others	others	Gpr153	G protein-coupled receptor 153 [Source:MGI Symbol;Acc:MGI:1916157]	protein_coding	protein_coding
ENSMUSG00000030703	Gdpd3	1.82903	-0.367641	0.102052	0.3381	0	1.5895	0.330222	0.0948752	0.283911	0	others	others	Gdpd3	glycerophosphodiester phosphodiesterase domain containing 3 [Source:MGI Symbol;Acc:MGI:1915866]	protein_coding	protein_coding
ENSMUSG00000062116	Zfp954	1.85353	-0.366893	0.0152449	0.106003	0	2.13725	-0.118598	0.385215	0.639189	0	others	others	Zfp954	zinc finger protein 954 [Source:MGI Symbol;Acc:MGI:1917764]	protein_coding	protein_coding
ENSMUSG00000025192	Entpd7	1.53461	-0.366885	0.000653114	0.0115531	-1	1.32184	-0.226374	0.0719741	0.238314	0	CMTR1 only	others	Entpd7	ectonucleoside triphosphate diphosphohydrolase 7 [Source:MGI Symbol;Acc:MGI:2135885]	protein_coding	protein_coding
ENSMUSG00000028435	Aqp3	2.93262	-0.366602	0.00133321	0.0192748	-1	6.68083	0.140737	0.288537	0.548472	0	CMTR1 only	others	Aqp3	aquaporin 3 [Source:MGI Symbol;Acc:MGI:1333777]	protein_coding	protein_coding
ENSMUSG00000068115	Ninl	3.26133	-0.36656	3.87e-06	0.000205621	-1	3.8229	0.101559	0.23468	0.489807	0	CMTR1 only	others	Ninl	ninein-like [Source:MGI Symbol;Acc:MGI:1925427]	protein_coding	protein_coding
ENSMUSG00000037161	Mgarp	1.15396	-0.366449	0.136487	0.396161	0	2.47506	0.556726	0.00299385	0.0251904	1	others	others	Mgarp	mitochondria localized glutamic acid rich protein [Source:MGI Symbol;Acc:MGI:1914999]	protein_coding	protein_coding
ENSMUSG00000054843	Atrnl1	1.99414	-0.366389	0.000528066	0.00988626	-1	2.62183	0.06535	0.56695	0.782728	0	CMTR1 only	others	Atrnl1	attractin like 1 [Source:MGI Symbol;Acc:MGI:2147749]	protein_coding	protein_coding
ENSMUSG00000030327	Necap1	4.40305	-0.366206	1.03e-07	1.01e-05	-1	4.12843	-0.0499712	0.620053	0.81201	0	CMTR1 only	others	Necap1	NECAP endocytosis associated 1 [Source:MGI Symbol;Acc:MGI:1914852]	protein_coding	protein_coding
ENSMUSG00000051864	Tbc1d22a	3.33453	-0.36569	5.84e-06	0.000288374	-1	2.55721	-0.0643278	0.544085	0.767561	0	CMTR1 only	others	Tbc1d22a	TBC1 domain family, member 22a [Source:MGI Symbol;Acc:MGI:1289265]	protein_coding	protein_coding
ENSMUSG00000022421	Nptxr	1.74967	-0.365485	0.000719013	0.0123521	-1	2.3269	-0.0147603	0.930673	0.975156	0	CMTR1 only	others	Nptxr	neuronal pentraxin receptor [Source:MGI Symbol;Acc:MGI:1920590]	protein_coding	protein_coding
ENSMUSG00000026189	Pecr	2.95145	-0.365335	0.00853211	0.0715197	0	2.63328	0.424377	0.00534935	0.0388484	1	others	others	Pecr	peroxisomal trans-2-enoyl-CoA reductase [Source:MGI Symbol;Acc:MGI:2148199]	protein_coding	protein_coding
ENSMUSG00000005320	Fgfr4	0.637259	-0.364741	0.070179	0.272728	0	2.4968	0.159503	0.341358	0.5991	0	others	others	Fgfr4	fibroblast growth factor receptor 4 [Source:MGI Symbol;Acc:MGI:95525]	protein_coding	protein_coding
ENSMUSG00000097617	Gm10687	-1.24657	-0.364711	0.453124	0.741036	0	-0.655373	-0.117352	0.64949	0.829542	0	others	others	Gm10687	predicted gene 10687 [Source:MGI Symbol;Acc:MGI:3642689]	antisense	antisense
ENSMUSG00000040219	Ttc12	1.00576	-0.363916	0.0168789	0.112939	0	-1.12518	0.460871	0.051771	0.190628	0	others	others	Ttc12	tetratricopeptide repeat domain 12 [Source:MGI Symbol;Acc:MGI:2444588]	protein_coding	protein_coding
ENSMUSG00000038055	Dexi	0.757206	-0.363851	0.103605	0.341278	0	0.860167	0.175484	0.244076	0.500417	0	others	others	Dexi	dexamethasone-induced transcript [Source:MGI Symbol;Acc:MGI:1926236]	protein_coding	protein_coding
ENSMUSG00000066861	Oas1g	0.1138	-0.363684	0.292166	0.598652	0	0.780264	-0.337301	0.0963692	0.286531	0	others	others	Oas1g	2'-5' oligoadenylate synthetase 1G [Source:MGI Symbol;Acc:MGI:97429]	protein_coding	protein_coding
ENSMUSG00000094344	Gm11942	6.5075	-0.363599	0.000197008	0.00472169	-1	8.08434	-0.0424341	0.723311	0.87576	0	CMTR1 only	others	Gm11942	predicted gene 11942 [Source:MGI Symbol;Acc:MGI:3650608]	processed_pseudogene	processed_pseudogene
ENSMUSG00000085642	3110053B16Rik	-0.672181	-0.363518	0.462501	0.748011	0	2.29056	-0.191366	0.183908	0.425458	0	others	others	3110053B16Rik	RIKEN cDNA 3110053B16 gene [Source:MGI Symbol;Acc:MGI:1920435]	transcribed_unprocessed_pseudogene	processed_transcript
ENSMUSG00000031700	Gpt2	3.50664	-0.363045	7.33e-05	0.00219099	-1	5.83986	-0.00807377	0.928785	0.974789	0	CMTR1 only	others	Gpt2	glutamic pyruvate transaminase (alanine aminotransferase) 2 [Source:MGI Symbol;Acc:MGI:1915391]	protein_coding	protein_coding
ENSMUSG00000073158	9030624G23Rik	0.93038	-0.362553	0.0676718	0.266486	0	1.87777	-0.104185	0.482161	0.720107	0	others	others	9030624G23Rik	RIKEN cDNA 9030624G23 gene [Source:MGI Symbol;Acc:MGI:1914058]	protein_coding	protein_coding
ENSMUSG00000031502	Col4a1	4.55777	-0.362445	0.0131951	0.0965731	0	4.67172	0.26906	0.00862214	0.0548753	0	others	others	Col4a1	collagen, type IV, alpha 1 [Source:MGI Symbol;Acc:MGI:88454]	protein_coding	protein_coding
ENSMUSG00000043510	Hscb	2.33972	-0.361967	0.0792766	0.293617	0	4.07476	0.0873481	0.490221	0.727377	0	others	others	Hscb	HscB iron-sulfur cluster co-chaperone [Source:MGI Symbol;Acc:MGI:2141135]	protein_coding	protein_coding
ENSMUSG00000087009	Nphs1os	3.07566	-0.361809	0.00970569	0.0782129	0	0.914257	-0.448336	0.0364717	0.150835	0	others	others	Nphs1os	nephrosis 1 homolog, nephrin, opposite strand [Source:MGI Symbol;Acc:MGI:2675468]	antisense	antisense
ENSMUSG00000088185	Scarna2	9.14806	-0.361199	5.59e-06	0.000277735	-1	9.91063	0.257732	0.0713832	0.236978	0	CMTR1 only	others	Scarna2	small Cajal body-specific RNA 2 [Source:MGI Symbol;Acc:MGI:3819484]	scaRNA	scaRNA
ENSMUSG00000095205	Snord93	5.58744	-0.360893	0.107081	0.347786	0	5.16967	0.208682	0.272	0.531759	0	others	others	Snord93	small nucleolar RNA, C/D box 93 [Source:MGI Symbol;Acc:MGI:3819566]	snoRNA	snoRNA
ENSMUSG00000052368	Gm9873	2.24726	-0.36083	0.0811076	0.297518	0	-0.311979	-0.73123	0.0160102	0.0851019	0	others	others	Gm9873	predicted gene 9873 [Source:MGI Symbol;Acc:MGI:3642403]	lincRNA	lincRNA
ENSMUSG00000049811	Fam161a	0.617038	-0.360125	0.110918	0.354543	0	1.57719	0.0690187	0.663603	0.83901	0	others	others	Fam161a	family with sequence similarity 161, member A [Source:MGI Symbol;Acc:MGI:1921123]	protein_coding	protein_coding
ENSMUSG00000022231	Sema5a	-0.653514	-0.359479	0.0259336	0.148303	0	-2.78283	0.639669	0.0148695	0.0809263	0	others	others	Sema5a	sema domain, seven thrombospondin repeats (type 1 and type 1-like), transmembrane domain (TM) and short cytoplasmic domain, (semaphorin) 5A [Source:MGI Symbol;Acc:MGI:107556]	protein_coding	protein_coding
ENSMUSG00000032517	Mobp	-1.24286	-0.359466	0.485336	0.76496	0	-1.25701	0.765936	0.00784145	0.0513165	0	others	others	Mobp	myelin-associated oligodendrocytic basic protein [Source:MGI Symbol;Acc:MGI:108511]	protein_coding	protein_coding
ENSMUSG00000089542	Gm25835	7.56033	-0.359383	0.0024631	0.0305253	-1	5.8514	0.263372	0.1494	0.376627	0	CMTR1 only	others	Gm25835	predicted gene, 25835 [Source:MGI Symbol;Acc:MGI:5455612]	snoRNA	snoRNA
ENSMUSG00000063354	Slc39a4	3.39023	-0.359284	0.000308666	0.00656742	-1	5.87336	-0.0833387	0.469631	0.709166	0	CMTR1 only	others	Slc39a4	solute carrier family 39 (zinc transporter), member 4 [Source:MGI Symbol;Acc:MGI:1919277]	protein_coding	protein_coding
ENSMUSG00000105607	Gm43513	1.31212	-0.359223	0.170826	0.450237	0	0.258708	-0.156189	0.60224	0.804044	0	others	others	Gm43513	predicted gene 43513 [Source:MGI Symbol;Acc:MGI:5663650]	TEC	TEC
ENSMUSG00000078041	Mir292	6.9194	-0.358885	0.0254404	0.14639	0	7.28051	0.388111	0.00577108	0.040865	1	others	others	Mir292	microRNA 292 [Source:MGI Symbol;Acc:MGI:3711325]	miRNA	miRNA
ENSMUSG00000033966	Cdkl4	-1.30135	-0.358662	0.497752	0.773568	0	0.407691	-0.848026	1.45e-05	0.000355433	-1	RAM only	others	Cdkl4	cyclin-dependent kinase-like 4 [Source:MGI Symbol;Acc:MGI:3587025]	protein_coding	protein_coding
ENSMUSG00000030421	Uri1	5.22006	-0.357795	6.82e-08	7.39e-06	-1	4.67409	0.100526	0.234685	0.489807	0	CMTR1 only	others	Uri1	URI1, prefoldin-like chaperone [Source:MGI Symbol;Acc:MGI:1342294]	protein_coding	protein_coding
ENSMUSG00000074365	Crxos	-1.04095	-0.35649	0.502671	0.776035	0	1.92469	0.494001	0.00183089	0.0173754	1	others	others	Crxos	cone-rod homeobox, opposite strand [Source:MGI Symbol;Acc:MGI:2451355]	protein_coding	protein_coding
ENSMUSG00000037826	Ppm1k	-0.132077	-0.356427	0.0606865	0.249276	0	1.05105	-0.291476	0.0353163	0.147772	0	others	others	Ppm1k	protein phosphatase 1K (PP2C domain containing) [Source:MGI Symbol;Acc:MGI:2442111]	protein_coding	protein_coding
ENSMUSG00000054716	Zfp771	3.45856	-0.356303	0.00697608	0.0627321	0	3.17808	-0.30739	0.00752519	0.0498734	-1	RAM only	others	Zfp771	zinc finger protein 771 [Source:MGI Symbol;Acc:MGI:2442050]	protein_coding	protein_coding
ENSMUSG00000003545	Fosb	-1.85157	-0.355839	0.510095	0.781846	0	-0.128841	0.176401	0.55723	0.775869	0	others	others	Fosb	FBJ osteosarcoma oncogene B [Source:MGI Symbol;Acc:MGI:95575]	protein_coding	protein_coding
ENSMUSG00000097493	9930014A18Rik	-0.751398	-0.355761	0.211279	0.504415	0	-1.69495	-1.00648	0.000175766	0.00273637	-1	RAM only	others	9930014A18Rik	RIKEN cDNA 9930014A18 gene [Source:MGI Symbol;Acc:MGI:2444091]	processed_transcript	antisense
ENSMUSG00000071291	Zfp58	0.174527	-0.355567	0.254167	0.557138	0	0.896461	0.02524	0.90746	0.964185	0	others	others	Zfp58	zinc finger protein 58 [Source:MGI Symbol;Acc:MGI:99205]	protein_coding	protein_coding
ENSMUSG00000086841	2410006H16Rik	6.53988	-0.355489	9.57e-07	6.52e-05	-1	7.74405	-0.0550499	0.547706	0.768902	0	CMTR1 only	others	2410006H16Rik	RIKEN cDNA 2410006H16 gene [Source:MGI Symbol;Acc:MGI:1916471]	processed_transcript	processed_transcript
ENSMUSG00000021697	Depdc1b	3.32413	-0.354972	0.000119209	0.00322288	-1	2.5965	-0.0647337	0.588815	0.795541	0	CMTR1 only	others	Depdc1b	DEP domain containing 1B [Source:MGI Symbol;Acc:MGI:2145425]	protein_coding	protein_coding
ENSMUSG00000031642	Sh3rf1	1.97562	-0.354956	0.000307411	0.00654907	-1	1.70508	-0.00199249	0.999596	1	0	CMTR1 only	others	Sh3rf1	SH3 domain containing ring finger 1 [Source:MGI Symbol;Acc:MGI:1913066]	protein_coding	protein_coding
ENSMUSG00000024525	Impa2	3.57525	-0.354597	3.04e-09	4.81e-07	-1	3.35855	-0.00652363	0.947787	0.98418	0	CMTR1 only	others	Impa2	inositol (myo)-1(or 4)-monophosphatase 2 [Source:MGI Symbol;Acc:MGI:2149728]	protein_coding	protein_coding
ENSMUSG00000008398	Elk3	1.30804	-0.354471	0.0106891	0.0835024	0	2.91792	0.257228	0.0217652	0.10619	0	others	others	Elk3	ELK3, member of ETS oncogene family [Source:MGI Symbol;Acc:MGI:101762]	protein_coding	protein_coding
ENSMUSG00000030094	Xpc	3.08315	-0.354169	4.28e-06	0.000224723	-1	3.17115	0.0583569	0.51684	0.748186	0	CMTR1 only	others	Xpc	xeroderma pigmentosum, complementation group C [Source:MGI Symbol;Acc:MGI:103557]	protein_coding	protein_coding
ENSMUSG00000019433	Gipc1	5.16409	-0.353378	4.99e-05	0.00162641	-1	6.27781	-0.0244267	0.777146	0.904566	0	CMTR1 only	others	Gipc1	GIPC PDZ domain containing family, member 1 [Source:MGI Symbol;Acc:MGI:1926252]	protein_coding	protein_coding
ENSMUSG00000072571	Tmem253	0.275172	-0.353373	0.330835	0.638808	0	1.93145	0.180555	0.318364	0.578389	0	others	others	Tmem253	transmembrane protein 253 [Source:MGI Symbol;Acc:MGI:3588246]	protein_coding	protein_coding
ENSMUSG00000021608	Lpcat1	4.27314	-0.353282	2.17e-09	3.7e-07	-1	6.0566	0.24161	0.0154581	0.0830646	0	CMTR1 only	others	Lpcat1	lysophosphatidylcholine acyltransferase 1 [Source:MGI Symbol;Acc:MGI:2384812]	protein_coding	protein_coding
ENSMUSG00000027811	4930579G24Rik	1.86018	-0.353046	0.0614226	0.251128	0	2.75788	0.325791	0.00703465	0.0474899	1	others	others	4930579G24Rik	RIKEN cDNA 4930579G24 gene [Source:MGI Symbol;Acc:MGI:1923189]	protein_coding	protein_coding
ENSMUSG00000040548	Tex2	3.05046	-0.352143	3.84e-07	2.99e-05	-1	4.38169	0.013206	0.897867	0.959805	0	CMTR1 only	others	Tex2	testis expressed gene 2 [Source:MGI Symbol;Acc:MGI:102465]	protein_coding	protein_coding
ENSMUSG00000037580	Gch1	-1.08748	-0.351985	0.412104	0.708691	0	0.442377	-0.305236	0.1266	0.341499	0	others	others	Gch1	GTP cyclohydrolase 1 [Source:MGI Symbol;Acc:MGI:95675]	protein_coding	retained_intron
ENSMUSG00000026785	Pkn3	2.74257	-0.35196	0.000158356	0.00400841	-1	2.02854	0.222318	0.0801615	0.255619	0	CMTR1 only	others	Pkn3	protein kinase N3 [Source:MGI Symbol;Acc:MGI:2388285]	protein_coding	protein_coding
ENSMUSG00000049038	Mterf2	2.19032	-0.351765	0.0214055	0.132443	0	2.57172	-0.175028	0.169285	0.406683	0	others	others	Mterf2	mitochondrial transcription termination factor 2 [Source:MGI Symbol;Acc:MGI:1921488]	protein_coding	protein_coding
ENSMUSG00000103585	Pcdhgb4	0.485435	-0.351667	0.030169	0.163818	0	0.909053	0.267	0.122387	0.333433	0	others	others	Pcdhgb4	protocadherin gamma subfamily B, 4 [Source:MGI Symbol;Acc:MGI:1935173]	protein_coding	protein_coding
ENSMUSG00000090266	Mettl23	1.99304	-0.35117	0.049	0.220057	0	2.64425	0.179609	0.128124	0.344008	0	others	others	Mettl23	methyltransferase like 23 [Source:MGI Symbol;Acc:MGI:1921569]	protein_coding	retained_intron
ENSMUSG00000097032	4930539J05Rik	1.302	-0.351018	0.186396	0.471441	0	1.12432	0.111365	0.594822	0.799539	0	others	others	4930539J05Rik	RIKEN cDNA 4930539J05 gene [Source:MGI Symbol;Acc:MGI:1922477]	antisense	antisense
ENSMUSG00000086007	1700057H21Rik	2.21465	-0.350972	0.256431	0.558974	0	2.00926	-0.445529	0.0487335	0.182734	0	others	others	1700057H21Rik	RIKEN cDNA 1700057H21 gene [Source:MGI Symbol;Acc:MGI:1920625]	lincRNA	lincRNA
ENSMUSG00000003283	Hck	1.87203	-0.350586	0.013621	0.098616	0	3.73324	0.346394	0.00225179	0.020272	1	others	others	Hck	hemopoietic cell kinase [Source:MGI Symbol;Acc:MGI:96052]	protein_coding	protein_coding
ENSMUSG00000035064	Eef2k	0.904367	-0.350512	0.00317119	0.0361948	-1	1.82458	-0.127228	0.318036	0.578097	0	CMTR1 only	others	Eef2k	eukaryotic elongation factor-2 kinase [Source:MGI Symbol;Acc:MGI:1195261]	protein_coding	protein_coding
ENSMUSG00000000753	Serpinf1	1.02201	-0.350357	0.105658	0.345115	0	5.20361	-0.474335	4.19e-07	1.87e-05	-1	RAM only	others	Serpinf1	serine (or cysteine) peptidase inhibitor, clade F, member 1 [Source:MGI Symbol;Acc:MGI:108080]	protein_coding	protein_coding
ENSMUSG00000022905	Kpna1	4.72337	-0.35017	5.32e-09	7.93e-07	-1	4.40108	-0.441147	5.66e-07	2.4e-05	-1	both	others	Kpna1	karyopherin (importin) alpha 1 [Source:MGI Symbol;Acc:MGI:103560]	protein_coding	protein_coding
ENSMUSG00000019917	Sept10	2.68871	-0.349395	0.00122693	0.0180955	-1	3.16095	-0.339374	0.00898128	0.0563866	0	CMTR1 only	others	Septin10	septin 10 [Source:MGI Symbol;Acc:MGI:1918110]	protein_coding	protein_coding
ENSMUSG00000025140	Pycr1	1.76074	-0.34912	0.0108688	0.0844444	0	3.4035	0.0740221	0.538724	0.764732	0	others	others	Pycr1	pyrroline-5-carboxylate reductase 1 [Source:MGI Symbol;Acc:MGI:2384795]	protein_coding	protein_coding
ENSMUSG00000006200	Rhox6	2.10363	-0.348993	0.205249	0.496701	0	3.18359	-0.376814	0.00819887	0.052868	0	others	others	Rhox6	reproductive homeobox 6 [Source:MGI Symbol;Acc:MGI:1202888]	protein_coding	protein_coding
ENSMUSG00000107742	9530085L11Rik	1.03733	-0.348814	0.10655	0.346633	0	-0.494926	0.190458	0.590672	0.796756	0	others	others	9530085L11Rik	RIKEN cDNA 9530085L11 gene [Source:MGI Symbol;Acc:MGI:2443889]	TEC	TEC
ENSMUSG00000093726	Gm20667	1.81356	-0.348501	0.0529361	0.230195	0	0.0594525	-0.138229	0.707436	0.865718	0	others	others	Gm20667	predicted gene 20667 [Source:MGI Symbol;Acc:MGI:5313114]	sense_overlapping	sense_overlapping
ENSMUSG00000034224	Slc38a8	-1.37264	-0.348089	0.573858	0.822272	0	-0.992277	1.55491	3.28e-08	1.99e-06	1	others	others	Slc38a8	solute carrier family 38, member 8 [Source:MGI Symbol;Acc:MGI:2685433]	protein_coding	protein_coding
ENSMUSG00000027574	Nkain4	0.871314	-0.347579	0.362139	0.667156	0	2.65205	0.371011	0.058003	0.205517	0	others	others	Nkain4	Na+/K+ transporting ATPase interacting 4 [Source:MGI Symbol;Acc:MGI:1915372]	protein_coding	protein_coding
ENSMUSG00000092354	Gm20548	1.76546	-0.347578	0.221213	0.517612	0	1.87449	-0.501333	0.010667	0.0637177	0	others	others	Gm20548	predicted gene 20548 [Source:MGI Symbol;Acc:MGI:5142013]	antisense	antisense
ENSMUSG00000024963	Dnajc4	2.38209	-0.346397	0.0546407	0.234398	0	4.05677	-0.056494	0.613422	0.809894	0	others	others	Dnajc4	DnaJ heat shock protein family (Hsp40) member C4 [Source:MGI Symbol;Acc:MGI:1927346]	protein_coding	protein_coding
ENSMUSG00000030279	C2cd5	4.54514	-0.346377	1.22e-08	1.58e-06	-1	4.28819	-0.0458698	0.586208	0.793553	0	CMTR1 only	others	C2cd5	C2 calcium-dependent domain containing 5 [Source:MGI Symbol;Acc:MGI:1921991]	protein_coding	protein_coding
ENSMUSG00000032487	Ptgs2	-0.818953	-0.346221	0.286026	0.591961	0	0.729822	0.259808	0.2431	0.4992	0	others	others	Ptgs2	prostaglandin-endoperoxide synthase 2 [Source:MGI Symbol;Acc:MGI:97798]	protein_coding	protein_coding
ENSMUSG00000041697	Cox6a1	7.80245	-0.34616	7.23e-06	0.000344406	-1	9.23357	0.129147	0.15039	0.378276	0	CMTR1 only	others	Cox6a1	cytochrome c oxidase subunit 6A1 [Source:MGI Symbol;Acc:MGI:103099]	protein_coding	protein_coding
ENSMUSG00000037370	Enpp1	-2.55543	-0.345808	0.560483	0.814906	0	-1.14753	0.800699	9.18e-06	0.000242029	1	others	others	Enpp1	ectonucleotide pyrophosphatase/phosphodiesterase 1 [Source:MGI Symbol;Acc:MGI:97370]	protein_coding	protein_coding
ENSMUSG00000009075	Cabp7	0.115737	-0.345797	0.202221	0.492734	0	-0.330959	0.376412	0.0957611	0.285378	0	others	others	Cabp7	calcium binding protein 7 [Source:MGI Symbol;Acc:MGI:2183437]	protein_coding	protein_coding
ENSMUSG00000057615	Ldoc1	1.16254	-0.345513	0.206798	0.498786	0	0.618345	0.125167	0.619161	0.811861	0	others	others	Ldoc1	regulator of NFKB signaling [Source:MGI Symbol;Acc:MGI:2685212]	protein_coding	protein_coding
ENSMUSG00000028681	Ptch2	3.52026	-0.345473	1.81e-09	3.14e-07	-1	3.07445	0.261342	0.0305649	0.134276	0	CMTR1 only	others	Ptch2	patched 2 [Source:MGI Symbol;Acc:MGI:1095405]	protein_coding	protein_coding
ENSMUSG00000056592	Zfp658	0.12348	-0.345438	0.155458	0.427145	0	-0.439489	0.310754	0.174459	0.413396	0	others	others	Zfp658	zinc finger protein 658 [Source:MGI Symbol;Acc:MGI:2652821]	protein_coding	protein_coding
ENSMUSG00000037990	Sh3rf3	-0.175903	-0.34515	0.0785033	0.292041	0	-1.63261	0.0436329	0.879109	0.950738	0	others	others	Sh3rf3	SH3 domain containing ring finger 3 [Source:MGI Symbol;Acc:MGI:2444637]	protein_coding	protein_coding
ENSMUSG00000044475	Ascc1	3.53822	-0.344697	0.000478946	0.00908907	-1	3.21377	-0.30536	0.0189076	0.0964108	0	CMTR1 only	others	Ascc1	activating signal cointegrator 1 complex subunit 1 [Source:MGI Symbol;Acc:MGI:1916340]	protein_coding	protein_coding
ENSMUSG00000026504	Sdccag8	1.76589	-0.343746	0.0100502	0.0799635	0	0.352892	-0.267386	0.116384	0.323163	0	others	others	Sdccag8	serologically defined colon cancer antigen 8 [Source:MGI Symbol;Acc:MGI:1924066]	protein_coding	protein_coding
ENSMUSG00000067873	Htatsf1	3.84309	-0.343685	1.47e-06	9.35e-05	-1	3.9467	-0.036412	0.681015	0.849257	0	CMTR1 only	others	Htatsf1	HIV TAT specific factor 1 [Source:MGI Symbol;Acc:MGI:1919709]	protein_coding	protein_coding
ENSMUSG00000030088	Aldh1l1	0.225741	-0.34364	0.108325	0.34956	0	0.178076	-0.818578	3.61e-07	1.64e-05	-1	RAM only	others	Aldh1l1	aldehyde dehydrogenase 1 family, member L1 [Source:MGI Symbol;Acc:MGI:1340024]	protein_coding	protein_coding
ENSMUSG00000036775	Decr2	2.83805	-0.343345	0.000544285	0.0100745	-1	2.73387	-0.244925	0.0260196	0.119878	0	CMTR1 only	others	Decr2	2-4-dienoyl-Coenzyme A reductase 2, peroxisomal [Source:MGI Symbol;Acc:MGI:1347059]	protein_coding	protein_coding
ENSMUSG00000049904	Tmem17	1.22587	-0.343249	0.14199	0.406197	0	3.59167	0.178641	0.0943772	0.282847	0	others	others	Tmem17	transmembrane protein 17 [Source:MGI Symbol;Acc:MGI:2144205]	protein_coding	protein_coding
ENSMUSG00000024409	Psors1c2	2.23713	-0.343187	0.141825	0.406052	0	0.433799	-0.0853982	0.834771	0.93045	0	others	others	Psors1c2	psoriasis susceptibility 1 candidate 2 (human) [Source:MGI Symbol;Acc:MGI:1930025]	protein_coding	protein_coding
ENSMUSG00000043085	Tmem82	0.0495361	-0.343186	0.385065	0.68654	0	3.22275	-0.1586	0.298901	0.559106	0	others	others	Tmem82	transmembrane protein 82 [Source:MGI Symbol;Acc:MGI:2384869]	protein_coding	protein_coding
ENSMUSG00000039396	Neil3	1.5683	-0.343024	0.014098	0.100543	0	1.49789	-0.336984	0.0201382	0.100619	0	others	others	Neil3	nei like 3 (E. coli) [Source:MGI Symbol;Acc:MGI:2384588]	protein_coding	retained_intron
ENSMUSG00000006649	Nphs1	4.83886	-0.342984	0.000136847	0.00357798	-1	3.17172	-0.34666	0.000240789	0.00350101	-1	both	others	Nphs1	nephrosis 1, nephrin [Source:MGI Symbol;Acc:MGI:1859637]	protein_coding	protein_coding
ENSMUSG00000077714	Snord17	7.92958	-0.342269	0.0025126	0.030957	-1	7.29259	0.468852	0.0498448	0.185699	0	CMTR1 only	others	Snord17	small nucleolar RNA, C/D box 17 [Source:MGI Symbol;Acc:MGI:3819523]	snoRNA	snoRNA
ENSMUSG00000041309	Nkx6-2	0.816764	-0.34221	0.278467	0.583483	0	2.44029	-0.721417	1.27e-05	0.000319391	-1	RAM only	others	Nkx6-2	NK6 homeobox 2 [Source:MGI Symbol;Acc:MGI:1352738]	protein_coding	protein_coding
ENSMUSG00000024084	Qpct	-0.303529	-0.34175	0.437081	0.728358	0	4.24578	-0.227093	0.0747305	0.244319	0	others	others	Qpct	glutaminyl-peptide cyclotransferase (glutaminyl cyclase) [Source:MGI Symbol;Acc:MGI:1917786]	protein_coding	protein_coding
ENSMUSG00000103953	Gm29718	1.55058	-0.341349	0.427076	0.721035	0	2.07497	0.162722	0.496394	0.731616	0	others	others	Gm29718	predicted gene, 29718 [Source:MGI Symbol;Acc:MGI:5588877]	processed_pseudogene	processed_pseudogene
ENSMUSG00000105161	Gm42595	1.9191	-0.341206	0.0559752	0.237813	0	0.41075	0.0694838	0.823843	0.926296	0	others	others	Gm42595	predicted gene 42595 [Source:MGI Symbol;Acc:MGI:5662732]	lincRNA	lincRNA
ENSMUSG00000039200	Atf7ip2	3.8569	-0.341177	4.21e-06	0.000222051	-1	2.89195	0.00609851	0.964526	0.99152	0	CMTR1 only	others	Atf7ip2	activating transcription factor 7 interacting protein 2 [Source:MGI Symbol;Acc:MGI:1922579]	protein_coding	protein_coding
ENSMUSG00000054499	Dedd2	2.36053	-0.341133	0.000823853	0.0136201	-1	1.64725	-0.345215	0.00141583	0.0141825	-1	both	others	Dedd2	death effector domain-containing DNA binding protein 2 [Source:MGI Symbol;Acc:MGI:1914629]	protein_coding	processed_transcript
ENSMUSG00000046598	Bdh1	1.73575	-0.340513	0.0374118	0.186846	0	2.21744	-0.294717	0.0841103	0.263877	0	others	others	Bdh1	3-hydroxybutyrate dehydrogenase, type 1 [Source:MGI Symbol;Acc:MGI:1919161]	protein_coding	nonsense_mediated_decay
ENSMUSG00000084919	Ptprtos	1.56896	-0.340477	0.288153	0.594225	0	3.38579	-0.332103	0.0282013	0.126689	0	others	others	Ptprtos	protein tyrosine phosphatase, receptor type T, opposite strand [Source:MGI Symbol;Acc:MGI:1924895]	antisense	antisense
ENSMUSG00000022483	Col2a1	2.63827	-0.340343	1.55e-05	0.000647636	-1	-0.479221	0.494653	0.0056868	0.0404952	1	CMTR1 only	others	Col2a1	collagen, type II, alpha 1 [Source:MGI Symbol;Acc:MGI:88452]	protein_coding	protein_coding
ENSMUSG00000028943	Espn	-0.0921711	-0.340269	0.0819028	0.299311	0	-1.54684	0.53992	0.0390975	0.157752	0	others	others	Espn	espin [Source:MGI Symbol;Acc:MGI:1861630]	protein_coding	protein_coding
ENSMUSG00000036864	Proser3	2.87138	-0.338806	0.00483471	0.0486416	-1	-0.146317	-0.0783431	0.734254	0.881358	0	CMTR1 only	others	Proser3	proline and serine rich 3 [Source:MGI Symbol;Acc:MGI:2681861]	protein_coding	protein_coding
ENSMUSG00000039693	Msantd3	4.15697	-0.338576	7.72e-06	0.000362817	-1	4.38024	-0.126621	0.278881	0.539163	0	CMTR1 only	others	Msantd3	Myb/SANT-like DNA-binding domain containing 3 [Source:MGI Symbol;Acc:MGI:1913915]	protein_coding	protein_coding
ENSMUSG00000064542	Gm22980	5.75851	-0.338546	0.127464	0.38077	0	4.3627	-0.225008	0.46637	0.706237	0	others	others	Gm22980	predicted gene, 22980 [Source:MGI Symbol;Acc:MGI:5452757]	snoRNA	snoRNA
ENSMUSG00000070461	9230112E08Rik	1.47764	-0.338147	0.0377418	0.187668	0	-0.550008	-0.0999145	0.657207	0.833882	0	others	others	9230112E08Rik	RIKEN cDNA 9230112E08 gene [Source:MGI Symbol;Acc:MGI:2444774]	sense_overlapping	sense_overlapping
ENSMUSG00000053198	Prx	2.34747	-0.338042	6.41e-05	0.00194978	-1	3.52237	0.0253782	0.778027	0.905206	0	CMTR1 only	others	Prx	periaxin [Source:MGI Symbol;Acc:MGI:108176]	protein_coding	protein_coding
ENSMUSG00000045672	Col27a1	0.125776	-0.337996	0.0174106	0.115157	0	-2.1526	0.0524923	0.886735	0.954831	0	others	others	Col27a1	collagen, type XXVII, alpha 1 [Source:MGI Symbol;Acc:MGI:2672118]	protein_coding	protein_coding
ENSMUSG00000021196	Pfkp	4.51334	-0.337702	9.1e-06	0.000415913	-1	6.54648	-0.070528	0.454465	0.69717	0	CMTR1 only	others	Pfkp	phosphofructokinase, platelet [Source:MGI Symbol;Acc:MGI:1891833]	protein_coding	protein_coding
ENSMUSG00000078762	Haus5	0.82276	-0.337656	0.114845	0.359926	0	-0.234324	-0.0534109	0.872995	0.94787	0	others	others	Haus5	HAUS augmin-like complex, subunit 5 [Source:MGI Symbol;Acc:MGI:1919159]	protein_coding	protein_coding
ENSMUSG00000032202	Rab27a	2.07235	-0.337615	0.00834671	0.0706758	0	3.43864	-0.279287	0.00336394	0.0276352	-1	RAM only	others	Rab27a	RAB27A, member RAS oncogene family [Source:MGI Symbol;Acc:MGI:1861441]	protein_coding	protein_coding
ENSMUSG00000031633	Slc25a4	5.98922	-0.337348	1.73e-10	3.94e-08	-1	6.16481	-0.351989	0.0101671	0.0615637	0	CMTR1 only	others	Slc25a4	solute carrier family 25 (mitochondrial carrier, adenine nucleotide translocator), member 4 [Source:MGI Symbol;Acc:MGI:1353495]	protein_coding	protein_coding
ENSMUSG00000084744	Gm25291	5.70151	-0.337216	0.063243	0.255281	0	3.5024	-0.228337	0.405441	0.657882	0	others	others	Gm25291	predicted gene, 25291 [Source:MGI Symbol;Acc:MGI:5455068]	snoRNA	snoRNA
ENSMUSG00000055862	Izumo4	0.880801	-0.337082	0.177125	0.45781	0	0.0984461	0.209471	0.460061	0.701189	0	others	others	Izumo4	IZUMO family member 4 [Source:MGI Symbol;Acc:MGI:1918814]	protein_coding	retained_intron
ENSMUSG00000051176	Zfp42	6.51918	-0.33708	4.47e-05	0.00149485	-1	7.67593	-0.116399	0.241549	0.497265	0	CMTR1 only	plu	Zfp42	zinc finger protein 42 [Source:MGI Symbol;Acc:MGI:99187]	protein_coding	protein_coding
ENSMUSG00000028383	Hsdl2	1.88887	-0.336931	0.0210406	0.131011	0	2.09193	0.0349241	0.793858	0.912132	0	others	others	Hsdl2	hydroxysteroid dehydrogenase like 2 [Source:MGI Symbol;Acc:MGI:1919729]	protein_coding	protein_coding
ENSMUSG00000031605	Klhl2	2.79952	-0.336757	8.89e-06	0.000409696	-1	3.14471	-0.446114	3.21e-06	0.000103074	-1	both	others	Klhl2	kelch-like 2, Mayven [Source:MGI Symbol;Acc:MGI:1924363]	protein_coding	protein_coding
ENSMUSG00000056204	Pgpep1	2.02836	-0.336618	0.00113305	0.0170581	-1	2.20165	-0.322662	0.000993144	0.0107346	-1	both	others	Pgpep1	pyroglutamyl-peptidase I [Source:MGI Symbol;Acc:MGI:1913772]	protein_coding	protein_coding
ENSMUSG00000079144	A130010J15Rik	1.21903	-0.335956	0.0343897	0.177442	0	1.26698	0.0243916	0.878003	0.949979	0	others	others	A130010J15Rik	RIKEN cDNA A130010J15 gene [Source:MGI Symbol;Acc:MGI:2441776]	protein_coding	protein_coding
ENSMUSG00000022558	Mroh1	3.27316	-0.335823	2.53e-06	0.000145307	-1	1.74079	-0.0669568	0.551259	0.770952	0	CMTR1 only	others	Mroh1	maestro heat-like repeat family member 1 [Source:MGI Symbol;Acc:MGI:2442558]	protein_coding	protein_coding
ENSMUSG00000039611	Tmem246	-0.0441938	-0.335782	0.243804	0.545379	0	1.23964	0.491432	0.000582256	0.00706227	1	others	others	Tmem246	transmembrane protein 246 [Source:MGI Symbol;Acc:MGI:1914313]	protein_coding	protein_coding
ENSMUSG00000031805	Jak3	3.34071	-0.335586	4.38e-05	0.00147524	-1	3.23889	-0.626941	8.06e-08	4.38e-06	-1	both	others	Jak3	Janus kinase 3 [Source:MGI Symbol;Acc:MGI:99928]	protein_coding	protein_coding
ENSMUSG00000027463	Slc52a3	0.13684	-0.335488	0.166276	0.44343	0	3.20111	-0.45534	0.0044356	0.0336177	-1	RAM only	others	Slc52a3	solute carrier protein family 52, member 3 [Source:MGI Symbol;Acc:MGI:1916948]	protein_coding	protein_coding
ENSMUSG00000097743	Gm16973	1.17271	-0.335436	0.0846758	0.304392	0	0.632156	0.337095	0.122222	0.333392	0	others	others	Gm16973	predicted gene, 16973 [Source:MGI Symbol;Acc:MGI:4439897]	lincRNA	lincRNA
ENSMUSG00000049119	Fam110b	2.18254	-0.335338	0.00041127	0.00804266	-1	0.915216	-0.0186957	0.929223	0.974811	0	CMTR1 only	others	Fam110b	family with sequence similarity 110, member B [Source:MGI Symbol;Acc:MGI:1916593]	protein_coding	retained_intron
ENSMUSG00000004637	Wwox	2.44473	-0.335257	0.014526	0.102499	0	1.35778	-0.234858	0.0549921	0.198202	0	others	others	Wwox	WW domain-containing oxidoreductase [Source:MGI Symbol;Acc:MGI:1931237]	protein_coding	processed_transcript
ENSMUSG00000075389	2810410L24Rik	-0.498136	-0.335229	0.312026	0.620373	0	-1.07031	0.194614	0.529509	0.757199	0	others	others	2810410L24Rik	RIKEN cDNA 2810410L24 gene [Source:MGI Symbol;Acc:MGI:1923627]	processed_transcript	processed_transcript
ENSMUSG00000040033	Stat2	2.46137	-0.335024	0.000826589	0.0136518	-1	1.73092	0.107111	0.318591	0.578719	0	CMTR1 only	others	Stat2	signal transducer and activator of transcription 2 [Source:MGI Symbol;Acc:MGI:103039]	protein_coding	protein_coding
ENSMUSG00000032436	Cmtm7	4.06425	-0.334932	0.000858994	0.0140479	-1	7.35974	-0.0387091	0.747229	0.888949	0	CMTR1 only	others	Cmtm7	CKLF-like MARVEL transmembrane domain containing 7 [Source:MGI Symbol;Acc:MGI:2447166]	protein_coding	protein_coding
ENSMUSG00000081195	Rhox2-ps	1.88309	-0.334758	0.537574	0.799717	0	2.33868	0.672545	0.0109208	0.0647221	0	others	others	Rhox2-ps	reproductive homeobox 2, pseudogene [Source:MGI Symbol;Acc:MGI:3646282]	unprocessed_pseudogene	unprocessed_pseudogene
ENSMUSG00000029314	Gpat3	0.282258	-0.333727	0.186158	0.470929	0	1.03766	-0.529127	0.00393415	0.0308256	-1	RAM only	others	Gpat3	glycerol-3-phosphate acyltransferase 3 [Source:MGI Symbol;Acc:MGI:3603816]	protein_coding	protein_coding
ENSMUSG00000029759	Pon3	1.10988	-0.333726	0.186158	0.470929	0	1.60831	0.0311119	0.872686	0.947773	0	others	others	Pon3	paraoxonase 3 [Source:MGI Symbol;Acc:MGI:106686]	protein_coding	protein_coding
ENSMUSG00000032358	Fam83b	-1.11571	-0.333315	0.277522	0.582673	0	-1.4557	-0.487475	0.0742435	0.243393	0	others	others	Fam83b	family with sequence similarity 83, member B [Source:MGI Symbol;Acc:MGI:2685362]	protein_coding	protein_coding
ENSMUSG00000030124	Lag3	-0.464556	-0.333287	0.510413	0.781981	0	-0.635677	0.430227	0.121168	0.331543	0	others	others	Lag3	lymphocyte-activation gene 3 [Source:MGI Symbol;Acc:MGI:106588]	protein_coding	protein_coding
ENSMUSG00000039713	Plekhg5	2.9165	-0.333143	0.00197571	0.0258667	-1	1.84555	0.179041	0.163138	0.398106	0	CMTR1 only	others	Plekhg5	pleckstrin homology domain containing, family G (with RhoGef domain) member 5 [Source:MGI Symbol;Acc:MGI:2652860]	protein_coding	protein_coding
ENSMUSG00000062070	Pgk1	5.93388	-0.333104	3.32e-08	3.85e-06	-1	5.48847	-0.178788	0.157503	0.389551	0	CMTR1 only	others	Pgk1	phosphoglycerate kinase 1 [Source:MGI Symbol;Acc:MGI:97555]	protein_coding	protein_coding
ENSMUSG00000064647	Gm23301	4.5959	-0.33306	0.445693	0.735194	0	5.46274	0.294175	0.143235	0.368017	0	others	others	Gm23301	predicted gene, 23301 [Source:MGI Symbol;Acc:MGI:5453078]	snoRNA	snoRNA
ENSMUSG00000092368	A930015D03Rik	2.16634	-0.332772	0.091965	0.31778	0	2.19664	0.4068	0.00923493	0.0575114	0	others	others	A930015D03Rik	RIKEN cDNA A930015D03 gene [Source:MGI Symbol;Acc:MGI:1925060]	antisense	antisense
ENSMUSG00000059060	Rad51b	2.76693	-0.332713	0.0234567	0.139316	0	1.74142	-0.00279497	1	1	0	others	others	Rad51b	RAD51 paralog B [Source:MGI Symbol;Acc:MGI:1099436]	protein_coding	protein_coding
ENSMUSG00000015243	Abca1	0.848705	-0.332678	0.000952117	0.0150116	-1	3.59958	-0.207398	0.236071	0.491519	0	CMTR1 only	others	Abca1	ATP-binding cassette, sub-family A (ABC1), member 1 [Source:MGI Symbol;Acc:MGI:99607]	protein_coding	protein_coding
ENSMUSG00000019235	Rps6kl1	1.67576	-0.332237	0.0265478	0.150832	0	0.346716	-0.178362	0.285595	0.545598	0	others	others	Rps6kl1	ribosomal protein S6 kinase-like 1 [Source:MGI Symbol;Acc:MGI:2443413]	protein_coding	protein_coding
ENSMUSG00000009563	Tor2a	3.59372	-0.331959	0.00687945	0.0619968	0	5.66477	0.0906262	0.357354	0.613554	0	others	others	Tor2a	torsin family 2, member A [Source:MGI Symbol;Acc:MGI:1353596]	protein_coding	protein_coding
ENSMUSG00000028104	Polr3gl	1.98798	-0.331321	0.129026	0.383994	0	3.54674	-0.179418	0.0916416	0.278536	0	others	others	Polr3gl	polymerase (RNA) III (DNA directed) polypeptide G like [Source:MGI Symbol;Acc:MGI:1917120]	protein_coding	protein_coding
ENSMUSG00000050334	C130071C03Rik	0.273984	-0.331292	0.121535	0.371962	0	-0.645282	0.219516	0.383512	0.638116	0	others	others	C130071C03Rik	RIKEN cDNA C130071C03 gene [Source:MGI Symbol;Acc:MGI:2443574]	lincRNA	lincRNA
ENSMUSG00000034647	Ankrd12	1.27458	-0.33093	0.00143435	0.0202252	-1	0.414415	0.169362	0.304523	0.565513	0	CMTR1 only	others	Ankrd12	ankyrin repeat domain 12 [Source:MGI Symbol;Acc:MGI:1914357]	protein_coding	protein_coding
ENSMUSG00000043964	Orai3	2.58763	-0.330782	0.00508695	0.0503295	0	2.35015	0.0995975	0.521185	0.751657	0	others	others	Orai3	ORAI calcium release-activated calcium modulator 3 [Source:MGI Symbol;Acc:MGI:3039586]	protein_coding	protein_coding
ENSMUSG00000023047	Amhr2	0.661314	-0.330726	0.203833	0.494614	0	1.49126	0.420908	0.0046032	0.0346611	1	others	others	Amhr2	anti-Mullerian hormone type 2 receptor [Source:MGI Symbol;Acc:MGI:105062]	protein_coding	protein_coding
ENSMUSG00000029716	Tfr2	-1.1548	-0.330487	0.474271	0.757468	0	-0.477808	0.0524902	0.861827	0.943237	0	others	others	Tfr2	transferrin receptor 2 [Source:MGI Symbol;Acc:MGI:1354956]	protein_coding	protein_coding
ENSMUSG00000061474	Mrps36	3.29939	-0.330125	0.0539421	0.232554	0	4.21823	0.0790745	0.541521	0.76581	0	others	others	Mrps36	mitochondrial ribosomal protein S36 [Source:MGI Symbol;Acc:MGI:1913378]	protein_coding	protein_coding
ENSMUSG00000033597	Caskin1	-0.51461	-0.330032	0.135484	0.394831	0	-1.72879	0.682458	0.00445135	0.0337003	1	others	others	Caskin1	CASK interacting protein 1 [Source:MGI Symbol;Acc:MGI:2442952]	protein_coding	protein_coding
ENSMUSG00000041012	Cmtm8	0.757582	-0.329881	0.393829	0.693492	0	0.275668	0.542049	0.0452416	0.174054	0	others	others	Cmtm8	CKLF-like MARVEL transmembrane domain containing 8 [Source:MGI Symbol;Acc:MGI:2447167]	protein_coding	protein_coding
ENSMUSG00000014554	Dguok	3.31097	-0.329838	0.00587715	0.0555946	0	3.63494	0.136205	0.243668	0.49985	0	others	others	Dguok	deoxyguanosine kinase [Source:MGI Symbol;Acc:MGI:1351602]	protein_coding	protein_coding
ENSMUSG00000001270	Ckb	5.75653	-0.329492	4.29e-05	0.00146171	-1	6.27725	0.0609542	0.544656	0.767568	0	CMTR1 only	others	Ckb	creatine kinase, brain [Source:MGI Symbol;Acc:MGI:88407]	protein_coding	protein_coding
ENSMUSG00000031576	Kcnu1	-1.0033	-0.329199	0.340342	0.648192	0	-1.09248	0.851185	0.00193387	0.018175	1	others	others	Kcnu1	potassium channel, subfamily U, member 1 [Source:MGI Symbol;Acc:MGI:1202300]	protein_coding	protein_coding
ENSMUSG00000027168	Pax6	1.33774	-0.328682	0.0223875	0.135393	0	1.32971	-0.503639	0.00139367	0.0140514	-1	RAM only	others	Pax6	paired box 6 [Source:MGI Symbol;Acc:MGI:97490]	protein_coding	protein_coding
ENSMUSG00000034168	Irf2bpl	4.7708	-0.328562	1.24e-08	1.59e-06	-1	5.82112	-0.10689	0.327713	0.586162	0	CMTR1 only	others	Irf2bpl	interferon regulatory factor 2 binding protein-like [Source:MGI Symbol;Acc:MGI:2442463]	protein_coding	protein_coding
ENSMUSG00000035992	Fnip1	2.75064	-0.328447	0.000899144	0.0144647	-1	3.20649	-0.0514107	0.592052	0.797601	0	CMTR1 only	others	Fnip1	folliculin interacting protein 1 [Source:MGI Symbol;Acc:MGI:2444668]	protein_coding	protein_coding
ENSMUSG00000101122	Gm17971	0.838013	-0.328327	0.493947	0.771058	0	1.41807	0.159698	0.590681	0.796756	0	others	others	Gm17971	predicted gene, 17971 [Source:MGI Symbol;Acc:MGI:5010156]	processed_pseudogene	processed_pseudogene
ENSMUSG00000002885	Adgre5	3.96162	-0.328271	0.00037338	0.00748599	-1	5.9803	0.0832762	0.506387	0.739078	0	CMTR1 only	others	Adgre5	adhesion G protein-coupled receptor E5 [Source:MGI Symbol;Acc:MGI:1347095]	protein_coding	protein_coding
ENSMUSG00000046079	Lrrc8d	3.4481	-0.327789	4.27e-07	3.29e-05	-1	5.53097	0.0243603	0.818875	0.924419	0	CMTR1 only	others	Lrrc8d	leucine rich repeat containing 8D [Source:MGI Symbol;Acc:MGI:1922368]	protein_coding	processed_transcript
ENSMUSG00000032648	Pygm	1.02335	-0.327315	0.099391	0.333523	0	0.729261	0.0964142	0.579589	0.789425	0	others	others	Pygm	muscle glycogen phosphorylase [Source:MGI Symbol;Acc:MGI:97830]	protein_coding	protein_coding
ENSMUSG00000063145	Bbs5	2.68518	-0.326747	0.0307414	0.165844	0	3.3294	-0.191051	0.106935	0.306664	0	others	others	Bbs5	Bardet-Biedl syndrome 5 (human) [Source:MGI Symbol;Acc:MGI:1919819]	protein_coding	protein_coding
ENSMUSG00000064380	Gm26448	9.20185	-0.326454	0.000372816	0.00748369	-1	9.3612	0.30807	0.0392593	0.158249	0	CMTR1 only	others	Gm26448	predicted gene, 26448 [Source:MGI Symbol;Acc:MGI:5456225]	snoRNA	snoRNA
ENSMUSG00000104164	Gm38248	1.59149	-0.326276	0.0112433	0.0863886	0	0.0879391	-0.0055684	0.987758	1	0	others	others	Gm38248	predicted gene, 38248 [Source:MGI Symbol;Acc:MGI:5611476]	TEC	TEC
ENSMUSG00000035762	Tmem161b	3.82023	-0.326183	0.00015169	0.00386312	-1	4.47926	0.00314524	0.976793	0.997652	0	CMTR1 only	others	Tmem161b	transmembrane protein 161B [Source:MGI Symbol;Acc:MGI:1919995]	protein_coding	protein_coding
ENSMUSG00000047656	Trpt1	1.39443	-0.326066	0.219841	0.514834	0	1.5182	0.0873376	0.647432	0.828207	0	others	others	Trpt1	tRNA phosphotransferase 1 [Source:MGI Symbol;Acc:MGI:1333115]	protein_coding	protein_coding
ENSMUSG00000030402	Ppm1n	0.916115	-0.326009	0.217721	0.512533	0	2.29104	0.247556	0.092423	0.279526	0	others	others	Ppm1n	protein phosphatase, Mg2+/Mn2+ dependent, 1N (putative) [Source:MGI Symbol;Acc:MGI:2142330]	protein_coding	protein_coding
ENSMUSG00000022580	Rhpn1	1.26923	-0.325626	0.0791505	0.293617	0	-0.106323	0.159383	0.438764	0.6838	0	others	others	Rhpn1	rhophilin, Rho GTPase binding protein 1 [Source:MGI Symbol;Acc:MGI:1098783]	protein_coding	protein_coding
ENSMUSG00000052146	Rps10	4.97304	-0.325471	5.8e-05	0.00183109	-1	8.98585	0.067703	0.444735	0.688851	0	CMTR1 only	ribo	Rps10	ribosomal protein S10 [Source:MGI Symbol;Acc:MGI:1914347]	protein_coding	protein_coding
ENSMUSG00000022540	Rogdi	4.33245	-0.325365	3.5e-05	0.00123934	-1	3.66632	0.261621	0.0381789	0.155159	0	CMTR1 only	others	Rogdi	rogdi homolog [Source:MGI Symbol;Acc:MGI:1913299]	protein_coding	protein_coding
ENSMUSG00000022307	Oxr1	3.80567	-0.325291	1.25e-07	1.19e-05	-1	3.91063	-0.0743014	0.38633	0.640198	0	CMTR1 only	others	Oxr1	oxidation resistance 1 [Source:MGI Symbol;Acc:MGI:2179326]	protein_coding	protein_coding
ENSMUSG00000036833	Pnpla7	1.93382	-0.325228	0.00435626	0.0451908	-1	2.06512	0.355968	0.00601332	0.042186	1	CMTR1 only	others	Pnpla7	patatin-like phospholipase domain containing 7 [Source:MGI Symbol;Acc:MGI:2385325]	protein_coding	protein_coding
ENSMUSG00000041921	Metap1d	3.20445	-0.32516	7.83e-05	0.00229823	-1	2.88006	-0.0154742	0.889816	0.956209	0	CMTR1 only	others	Metap1d	methionyl aminopeptidase type 1D (mitochondrial) [Source:MGI Symbol;Acc:MGI:1913809]	protein_coding	processed_transcript
ENSMUSG00000020312	Shc2	1.23081	-0.324922	0.0373399	0.18671	0	1.71561	0.0684711	0.628455	0.816464	0	others	others	Shc2	SHC (Src homology 2 domain containing) transforming protein 2 [Source:MGI Symbol;Acc:MGI:106180]	protein_coding	protein_coding
ENSMUSG00000018677	Slc25a39	6.18791	-0.324852	2.27e-06	0.000135124	-1	7.09121	-0.181971	0.0549454	0.198202	0	CMTR1 only	others	Slc25a39	solute carrier family 25, member 39 [Source:MGI Symbol;Acc:MGI:1196386]	protein_coding	protein_coding
ENSMUSG00000044005	Gls2	2.37044	-0.324618	0.00261888	0.031957	-1	4.44236	0.314793	0.0046836	0.0351566	1	CMTR1 only	others	Gls2	glutaminase 2 (liver, mitochondrial) [Source:MGI Symbol;Acc:MGI:2143539]	protein_coding	protein_coding
ENSMUSG00000010154	Spire2	2.42858	-0.324614	0.00355521	0.039007	-1	2.7311	-0.123219	0.314075	0.574292	0	CMTR1 only	others	Spire2	spire type actin nucleation factor 2 [Source:MGI Symbol;Acc:MGI:2446256]	protein_coding	protein_coding
ENSMUSG00000031651	Triml1	4.56997	-0.324298	1.12e-05	0.000500884	-1	6.01408	0.0424631	0.649563	0.82956	0	CMTR1 only	others	Triml1	tripartite motif family-like 1 [Source:MGI Symbol;Acc:MGI:2687279]	protein_coding	processed_transcript
ENSMUSG00000106205	C230096K16Rik	2.50256	-0.324131	0.0307769	0.165844	0	1.14092	0.169427	0.45867	0.700058	0	others	others	C230096K16Rik	RIKEN cDNA C230096K16 gene [Source:MGI Symbol;Acc:MGI:3041194]	TEC	TEC
ENSMUSG00000027676	Ccdc39	0.120001	-0.323778	0.24079	0.541688	0	-0.417052	0.121262	0.630446	0.817935	0	others	others	Ccdc39	coiled-coil domain containing 39 [Source:MGI Symbol;Acc:MGI:1289263]	protein_coding	protein_coding
ENSMUSG00000031827	Cotl1	3.93484	-0.323427	0.000298271	0.00640342	-1	3.592	0.0825982	0.502358	0.735715	0	CMTR1 only	others	Cotl1	coactosin-like 1 (Dictyostelium) [Source:MGI Symbol;Acc:MGI:1919292]	protein_coding	protein_coding
ENSMUSG00000028164	Manba	4.0655	-0.323203	5.95e-06	0.000292149	-1	5.182	-0.187171	0.050889	0.188378	0	CMTR1 only	others	Manba	mannosidase, beta A, lysosomal [Source:MGI Symbol;Acc:MGI:88175]	protein_coding	protein_coding
ENSMUSG00000049670	Morn4	2.03417	-0.323154	0.0195341	0.124091	0	1.64135	-0.147812	0.339747	0.597329	0	others	others	Morn4	MORN repeat containing 4 [Source:MGI Symbol;Acc:MGI:2449568]	protein_coding	retained_intron
ENSMUSG00000020882	Cacnb1	2.55604	-0.323152	0.00432496	0.044969	-1	1.15181	-0.0404033	0.808671	0.920299	0	CMTR1 only	others	Cacnb1	calcium channel, voltage-dependent, beta 1 subunit [Source:MGI Symbol;Acc:MGI:102522]	protein_coding	protein_coding
ENSMUSG00000061669	Rpl34-ps2	1.85861	-0.323077	0.483386	0.76359	0	2.37232	-0.00931566	1	1	0	others	others	Rpl34-ps2	ribosomal protein L34, pseudogene 2 [Source:MGI Symbol;Acc:MGI:3648994]	processed_pseudogene	processed_pseudogene
ENSMUSG00000087193	Gm14820	2.53238	-0.322972	0.0321476	0.170769	0	2.76536	0.12483	0.33103	0.588705	0	others	others	Gm14820	predicted gene 14820 [Source:MGI Symbol;Acc:MGI:3713695]	antisense	antisense
ENSMUSG00000026618	Iars2	3.6983	-0.322921	1.13e-08	1.49e-06	-1	4.7216	0.0540242	0.543094	0.766623	0	CMTR1 only	others	Iars2	isoleucine-tRNA synthetase 2, mitochondrial [Source:MGI Symbol;Acc:MGI:1919586]	protein_coding	protein_coding
ENSMUSG00000102577	Gm37969	1.44199	-0.322902	0.0509255	0.224516	0	-1.51188	0.217265	0.497144	0.732024	0	others	others	Gm37969	predicted gene, 37969 [Source:MGI Symbol;Acc:MGI:5611197]	TEC	TEC
ENSMUSG00000042677	Zc3h12a	1.55971	-0.322832	0.0232725	0.138574	0	3.52847	-0.131195	0.284825	0.54499	0	others	others	Zc3h12a	zinc finger CCCH type containing 12A [Source:MGI Symbol;Acc:MGI:2385891]	protein_coding	protein_coding
ENSMUSG00000020451	Limk2	4.02015	-0.322473	7.83e-06	0.000366	-1	5.29357	-0.058338	0.492852	0.729198	0	CMTR1 only	others	Limk2	LIM motif-containing protein kinase 2 [Source:MGI Symbol;Acc:MGI:1197517]	protein_coding	processed_transcript
ENSMUSG00000029249	Rest	6.04796	-0.322456	7e-09	9.74e-07	-1	5.65647	-0.334277	0.000202811	0.00307424	-1	both	others	Rest	RE1-silencing transcription factor [Source:MGI Symbol;Acc:MGI:104897]	protein_coding	protein_coding
ENSMUSG00000085101	Platr16	3.95257	-0.32244	0.0501641	0.222599	0	3.60426	-0.0778886	0.648548	0.828938	0	others	others	Platr16	pluripotency associated transcript 16 [Source:MGI Symbol;Acc:MGI:3651931]	processed_transcript	processed_transcript
ENSMUSG00000087590	Epb41l4aos	5.23331	-0.321625	0.00222881	0.0283515	-1	6.04504	-0.0062587	0.958287	0.989193	0	CMTR1 only	others	Epb41l4aos	erythrocyte membrane protein band 4.1 like 4a, opposite strand [Source:MGI Symbol;Acc:MGI:1916999]	lincRNA	lincRNA
ENSMUSG00000074656	Eif2s2	6.95556	-0.32094	7.7e-05	0.00226652	-1	7.76719	0.0373548	0.735777	0.882321	0	CMTR1 only	others	Eif2s2	eukaryotic translation initiation factor 2, subunit 2 (beta) [Source:MGI Symbol;Acc:MGI:1914454]	protein_coding	protein_coding
ENSMUSG00000038679	Trps1	3.4522	-0.320534	6.17e-05	0.00190845	-1	3.2912	-0.126515	0.213825	0.463149	0	CMTR1 only	others	Trps1	transcriptional repressor GATA binding 1 [Source:MGI Symbol;Acc:MGI:1927616]	protein_coding	protein_coding
ENSMUSG00000042622	Maff	1.60096	-0.320399	0.0647998	0.259028	0	2.02259	-0.0482154	0.789806	0.910005	0	others	others	Maff	v-maf musculoaponeurotic fibrosarcoma oncogene family, protein F (avian) [Source:MGI Symbol;Acc:MGI:96910]	protein_coding	protein_coding
ENSMUSG00000017132	Cyth1	1.00997	-0.319559	0.0457468	0.210114	0	0.708669	0.136319	0.430758	0.67884	0	others	others	Cyth1	cytohesin 1 [Source:MGI Symbol;Acc:MGI:1334257]	protein_coding	protein_coding
ENSMUSG00000004610	Etfb	2.74647	-0.319264	0.0877839	0.309683	0	3.04127	-0.248	0.122598	0.333915	0	others	others	Etfb	electron transferring flavoprotein, beta polypeptide [Source:MGI Symbol;Acc:MGI:106098]	protein_coding	protein_coding
ENSMUSG00000032607	Amt	4.11654	-0.319234	0.000129796	0.00343671	-1	6.02309	-0.15862	0.180894	0.421355	0	CMTR1 only	others	Amt	aminomethyltransferase [Source:MGI Symbol;Acc:MGI:3646700]	protein_coding	protein_coding
ENSMUSG00000036552	Ermard	3.20985	-0.318976	0.00130323	0.0189929	-1	2.83154	-0.0178235	0.880054	0.951447	0	CMTR1 only	others	Ermard	ER membrane associated RNA degradation [Source:MGI Symbol;Acc:MGI:1917317]	protein_coding	protein_coding
ENSMUSG00000029449	Rhof	-0.0437489	-0.318842	0.162978	0.438984	0	-1.25179	-0.0178057	1	1	0	others	others	Rhof	ras homolog family member F (in filopodia) [Source:MGI Symbol;Acc:MGI:1345629]	protein_coding	protein_coding
ENSMUSG00000041831	Sytl3	-0.022882	-0.318745	0.333901	0.641417	0	0.758264	-0.0196138	0.947547	0.984155	0	others	others	Sytl3	synaptotagmin-like 3 [Source:MGI Symbol;Acc:MGI:1933367]	protein_coding	protein_coding
ENSMUSG00000055235	Wdr86	0.865662	-0.318556	0.0212952	0.132005	0	1.01975	-0.00149089	1	1	0	others	others	Wdr86	WD repeat domain 86 [Source:MGI Symbol;Acc:MGI:1915466]	protein_coding	retained_intron
ENSMUSG00000042745	Id1	2.39522	-0.317964	0.0387481	0.190811	0	5.21744	-0.676344	3.78e-08	2.25e-06	-1	RAM only	others	Id1	inhibitor of DNA binding 1, HLH protein [Source:MGI Symbol;Acc:MGI:96396]	protein_coding	protein_coding
ENSMUSG00000038600	Atp6v0a4	0.00512864	-0.317586	0.261782	0.565176	0	1.09582	-0.355531	0.110225	0.312806	0	others	others	Atp6v0a4	ATPase, H+ transporting, lysosomal V0 subunit A4 [Source:MGI Symbol;Acc:MGI:2153480]	protein_coding	protein_coding
ENSMUSG00000030882	Dnhd1	-1.73207	-0.31745	0.200895	0.491584	0	-3.08508	0.47898	0.0691883	0.231963	0	others	others	Dnhd1	dynein heavy chain domain 1 [Source:MGI Symbol;Acc:MGI:1924755]	protein_coding	protein_coding
ENSMUSG00000021953	Tdh	5.27205	-0.317379	1.48e-06	9.37e-05	-1	6.64076	-0.317699	0.0160875	0.0853821	0	CMTR1 only	others	Tdh	L-threonine dehydrogenase [Source:MGI Symbol;Acc:MGI:1926231]	protein_coding	protein_coding
ENSMUSG00000033949	Trim36	1.26504	-0.317228	0.0255858	0.14707	0	-1.29809	0.284456	0.408957	0.660839	0	others	others	Trim36	tripartite motif-containing 36 [Source:MGI Symbol;Acc:MGI:106264]	protein_coding	protein_coding
ENSMUSG00000037579	Kcnh3	0.754255	-0.317214	0.082519	0.300318	0	1.98619	-0.390098	0.00552497	0.0396739	-1	RAM only	others	Kcnh3	potassium voltage-gated channel, subfamily H (eag-related), member 3 [Source:MGI Symbol;Acc:MGI:1341723]	protein_coding	protein_coding
ENSMUSG00000018727	Cpsf4l	2.61707	-0.317156	0.0366886	0.184807	0	2.8252	-0.235985	0.0525719	0.192556	0	others	others	Cpsf4l	cleavage and polyadenylation specific factor 4-like [Source:MGI Symbol;Acc:MGI:1277182]	protein_coding	protein_coding
ENSMUSG00000034245	Hdac11	0.769855	-0.316723	0.105105	0.344061	0	-0.157338	0.137502	0.605838	0.805956	0	others	others	Hdac11	histone deacetylase 11 [Source:MGI Symbol;Acc:MGI:2385252]	protein_coding	protein_coding
ENSMUSG00000026575	Nme7	3.50276	-0.316667	0.000133972	0.0035083	-1	3.97945	-0.152942	0.117329	0.324901	0	CMTR1 only	others	Nme7	NME/NM23 family member 7 [Source:MGI Symbol;Acc:MGI:2449121]	protein_coding	processed_transcript
ENSMUSG00000012123	Crybg2	1.02019	-0.316508	0.0530075	0.230323	0	3.6403	0.204003	0.337396	0.594323	0	others	others	Crybg2	crystallin beta-gamma domain containing 2 [Source:MGI Symbol;Acc:MGI:1334463]	protein_coding	protein_coding
ENSMUSG00000040312	Cchcr1	3.9015	-0.316246	2.72e-05	0.00100978	-1	3.59464	-0.0812315	0.417317	0.667496	0	CMTR1 only	others	Cchcr1	coiled-coil alpha-helical rod protein 1 [Source:MGI Symbol;Acc:MGI:2385321]	protein_coding	protein_coding
ENSMUSG00000029641	Rasl11a	1.98371	-0.316246	0.2595	0.562424	0	2.91478	-0.328436	0.0485673	0.182361	0	others	others	Rasl11a	RAS-like, family 11, member A [Source:MGI Symbol;Acc:MGI:1916145]	protein_coding	protein_coding
ENSMUSG00000094655	Gm25360	8.83636	-0.31572	0.000330988	0.0069275	-1	10.8397	0.40573	2.7e-06	9.02e-05	1	CMTR1 only	others	Gm25360	predicted gene, 25360 [Source:MGI Symbol;Acc:MGI:5455137]	snRNA	snRNA
ENSMUSG00000022773	Ypel1	1.81464	-0.315691	0.0337124	0.175408	0	0.608499	0.408628	0.0367915	0.151796	0	others	others	Ypel1	yippee like 1 [Source:MGI Symbol;Acc:MGI:1913303]	protein_coding	protein_coding
ENSMUSG00000078716	Tmem8b	0.169479	-0.315673	0.0823507	0.299997	0	-0.253905	0.0849013	0.673715	0.844685	0	others	others	Tmem8b	transmembrane protein 8B [Source:MGI Symbol;Acc:MGI:2441680]	protein_coding	protein_coding
ENSMUSG00000020289	Nprl3	2.71897	-0.315617	0.00166554	0.0227729	-1	2.55747	0.10968	0.340386	0.597877	0	CMTR1 only	others	Nprl3	nitrogen permease regulator-like 3 [Source:MGI Symbol;Acc:MGI:109258]	protein_coding	processed_transcript
ENSMUSG00000034981	Parm1	0.605472	-0.315561	0.142832	0.407349	0	0.699567	-0.387004	0.0912158	0.277744	0	others	others	Parm1	prostate androgen-regulated mucin-like protein 1 [Source:MGI Symbol;Acc:MGI:2443349]	protein_coding	protein_coding
ENSMUSG00000031111	Igsf1	-0.740296	-0.315473	0.288727	0.594819	0	-1.67209	1.2552	9.98e-05	0.00175665	1	others	others	Igsf1	immunoglobulin superfamily, member 1 [Source:MGI Symbol;Acc:MGI:2147913]	protein_coding	protein_coding
ENSMUSG00000039648	Kyat1	1.72911	-0.315394	0.129339	0.384171	0	2.82121	-0.02322	0.857057	0.941003	0	others	others	Kyat1	kynurenine aminotransferase 1 [Source:MGI Symbol;Acc:MGI:1917516]	protein_coding	protein_coding
ENSMUSG00000068742	Cry2	3.42125	-0.314969	3.94e-07	3.04e-05	-1	3.06336	0.0947597	0.315286	0.575326	0	CMTR1 only	others	Cry2	cryptochrome 2 (photolyase-like) [Source:MGI Symbol;Acc:MGI:1270859]	protein_coding	protein_coding
ENSMUSG00000018167	Stard3	2.94539	-0.314925	0.00556236	0.0536334	0	4.31881	0.37235	0.000356116	0.00475049	1	others	others	Stard3	START domain containing 3 [Source:MGI Symbol;Acc:MGI:1929618]	protein_coding	processed_transcript
ENSMUSG00000017390	Aldoc	0.406952	-0.314796	0.239576	0.540488	0	-0.41971	0.442502	0.0449229	0.173452	0	others	others	Aldoc	aldolase C, fructose-bisphosphate [Source:MGI Symbol;Acc:MGI:101863]	protein_coding	protein_coding
ENSMUSG00000087165	2010001A14Rik	1.28343	-0.314419	0.4068	0.70356	0	0.691242	-0.396668	0.184121	0.425596	0	others	others	2010001A14Rik	RIKEN cDNA 2010001A14 gene [Source:MGI Symbol;Acc:MGI:1923766]	processed_transcript	processed_transcript
ENSMUSG00000023960	Enpp5	-0.232269	-0.313885	0.330275	0.638317	0	1.63854	-0.0870013	0.722584	0.875363	0	others	others	Enpp5	ectonucleotide pyrophosphatase/phosphodiesterase 5 [Source:MGI Symbol;Acc:MGI:1933830]	protein_coding	protein_coding
ENSMUSG00000050931	Sgms2	-1.52386	-0.31385	0.328759	0.636862	0	1.94805	0.0644368	0.666839	0.840539	0	others	others	Sgms2	sphingomyelin synthase 2 [Source:MGI Symbol;Acc:MGI:1921692]	protein_coding	protein_coding
ENSMUSG00000061517	Sox21	1.5793	-0.313837	0.0258601	0.148014	0	1.07426	-1.08019	1.47e-05	0.000358454	-1	RAM only	others	Sox21	SRY (sex determining region Y)-box 21 [Source:MGI Symbol;Acc:MGI:2654070]	protein_coding	protein_coding
ENSMUSG00000025366	Esyt1	4.23049	-0.313633	2.38e-07	2.1e-05	-1	6.5077	-0.101553	0.381546	0.63614	0	CMTR1 only	others	Esyt1	extended synaptotagmin-like protein 1 [Source:MGI Symbol;Acc:MGI:1344426]	protein_coding	protein_coding
ENSMUSG00000017754	Pltp	3.57895	-0.313472	0.000475165	0.00903788	-1	3.50027	0.0811824	0.626849	0.815766	0	CMTR1 only	others	Pltp	phospholipid transfer protein [Source:MGI Symbol;Acc:MGI:103151]	protein_coding	protein_coding
ENSMUSG00000074405	Zfp865	2.29643	-0.313436	6.71e-06	0.00032553	-1	-1.38328	0.285769	0.162756	0.397524	0	CMTR1 only	others	Zfp865	zinc finger protein 865 [Source:MGI Symbol;Acc:MGI:2442656]	protein_coding	protein_coding
ENSMUSG00000041671	Pyroxd1	2.74872	-0.313397	0.000706836	0.0122184	-1	2.54202	-0.0688664	0.545728	0.768164	0	CMTR1 only	others	Pyroxd1	pyridine nucleotide-disulphide oxidoreductase domain 1 [Source:MGI Symbol;Acc:MGI:2676395]	protein_coding	protein_coding
ENSMUSG00000021767	Kat6b	5.09636	-0.313056	1.11e-08	1.47e-06	-1	5.0682	-0.0755294	0.50393	0.737018	0	CMTR1 only	others	Kat6b	K(lysine) acetyltransferase 6B [Source:MGI Symbol;Acc:MGI:1858746]	protein_coding	protein_coding
ENSMUSG00000049321	Zfp2	1.97091	-0.312956	0.0252863	0.145901	0	1.65573	-0.314444	0.04182	0.16526	0	others	others	Zfp2	zinc finger protein 2 [Source:MGI Symbol;Acc:MGI:99167]	protein_coding	protein_coding
ENSMUSG00000006056	Calcoco2	2.42353	-0.312926	0.0827061	0.300571	0	2.85782	0.539785	0.00125014	0.0130165	1	others	others	Calcoco2	calcium binding and coiled-coil domain 2 [Source:MGI Symbol;Acc:MGI:1343177]	protein_coding	protein_coding
ENSMUSG00000020027	Socs2	4.88289	-0.31289	5.11e-08	5.68e-06	-1	4.65139	-0.270218	0.00128369	0.0132467	-1	both	others	Socs2	suppressor of cytokine signaling 2 [Source:MGI Symbol;Acc:MGI:1201787]	protein_coding	protein_coding
ENSMUSG00000032796	Lama1	4.84043	-0.312669	0.025774	0.147694	0	6.34924	-0.361686	0.0114397	0.067009	0	others	others	Lama1	laminin, alpha 1 [Source:MGI Symbol;Acc:MGI:99892]	protein_coding	protein_coding
ENSMUSG00000052544	St6galnac3	0.663297	-0.312498	0.011008	0.0852481	0	1.24378	-0.258313	0.0136349	0.0759914	0	others	others	St6galnac3	ST6 (alpha-N-acetyl-neuraminyl-2,3-beta-galactosyl-1,3)-N-acetylgalactosaminide alpha-2,6-sialyltransferase 3 [Source:MGI Symbol;Acc:MGI:1341828]	protein_coding	protein_coding
ENSMUSG00000027883	Gpsm2	2.83702	-0.312066	0.0025967	0.0317442	-1	2.99391	-0.122305	0.256882	0.516829	0	CMTR1 only	others	Gpsm2	G-protein signalling modulator 2 (AGS3-like, C. elegans) [Source:MGI Symbol;Acc:MGI:1923373]	protein_coding	protein_coding
ENSMUSG00000024935	Slc1a1	0.0707688	-0.311925	0.167385	0.444703	0	3.87547	-0.47044	1.22e-06	4.58e-05	-1	RAM only	others	Slc1a1	solute carrier family 1 (neuronal/epithelial high affinity glutamate transporter, system Xag), member 1 [Source:MGI Symbol;Acc:MGI:105083]	protein_coding	protein_coding
ENSMUSG00000017861	Mybl2	6.7612	-0.311785	1.02e-07	1.01e-05	-1	6.48723	-0.1299	0.146839	0.373546	0	CMTR1 only	others	Mybl2	myeloblastosis oncogene-like 2 [Source:MGI Symbol;Acc:MGI:101785]	protein_coding	protein_coding
ENSMUSG00000040525	Cblc	0.607668	-0.311715	0.242561	0.543952	0	0.613755	-0.75145	0.00157754	0.0155186	-1	RAM only	others	Cblc	Casitas B-lineage lymphoma c [Source:MGI Symbol;Acc:MGI:1931457]	protein_coding	protein_coding
ENSMUSG00000047921	Trappc9	2.65448	-0.311658	0.0021327	0.0273307	-1	1.46479	-0.239636	0.0517329	0.190628	0	CMTR1 only	others	Trappc9	trafficking protein particle complex 9 [Source:MGI Symbol;Acc:MGI:1923760]	protein_coding	protein_coding
ENSMUSG00000032010	Usp2	0.773516	-0.311652	0.0704069	0.273292	0	0.75301	0.0905987	0.546314	0.768279	0	others	others	Usp2	ubiquitin specific peptidase 2 [Source:MGI Symbol;Acc:MGI:1858178]	protein_coding	protein_coding
ENSMUSG00000024942	Capn1	2.82172	-0.310964	0.0127003	0.0941992	0	4.11238	-0.374527	4.29e-05	0.00087161	-1	RAM only	others	Capn1	calpain 1 [Source:MGI Symbol;Acc:MGI:88263]	protein_coding	protein_coding
ENSMUSG00000044320	1700001O22Rik	0.0703885	-0.310903	0.459319	0.74581	0	-0.390839	0.762417	0.00577922	0.0409018	1	others	others	1700001O22Rik	RIKEN cDNA 1700001O22 gene [Source:MGI Symbol;Acc:MGI:1923631]	protein_coding	protein_coding
ENSMUSG00000030409	Dmpk	3.56633	-0.310792	9.63e-05	0.00269518	-1	-0.0466279	0.208376	0.28644	0.546764	0	CMTR1 only	others	Dmpk	dystrophia myotonica-protein kinase [Source:MGI Symbol;Acc:MGI:94906]	protein_coding	protein_coding
ENSMUSG00000018983	E2f2	2.12388	-0.310472	0.00329077	0.0370901	-1	3.26328	-0.227305	0.0195032	0.0984367	0	CMTR1 only	others	E2f2	E2F transcription factor 2 [Source:MGI Symbol;Acc:MGI:1096341]	protein_coding	protein_coding
ENSMUSG00000042831	Alkbh6	3.85284	-0.310283	0.00655562	0.0600847	0	3.81151	0.0852086	0.451453	0.694851	0	others	others	Alkbh6	alkB homolog 6 [Source:MGI Symbol;Acc:MGI:2142037]	protein_coding	protein_coding
ENSMUSG00000040564	Apoc1	3.0192	-0.310014	0.105069	0.344061	0	6.9283	-0.0463215	0.68322	0.850702	0	others	others	Apoc1	apolipoprotein C-I [Source:MGI Symbol;Acc:MGI:88053]	protein_coding	protein_coding
ENSMUSG00000024207	Acsbg2	0.0578943	-0.309933	0.286542	0.592073	0	-1.1013	0.423237	0.150732	0.37867	0	others	others	Acsbg2	acyl-CoA synthetase bubblegum family member 2 [Source:MGI Symbol;Acc:MGI:3587728]	protein_coding	protein_coding
ENSMUSG00000037336	Mfsd2b	0.287501	-0.309877	0.184563	0.468599	0	-0.139499	0.498148	0.0216986	0.106051	0	others	others	Mfsd2b	major facilitator superfamily domain containing 2B [Source:MGI Symbol;Acc:MGI:3583946]	protein_coding	retained_intron
ENSMUSG00000030917	Tmem159	0.790966	-0.30987	0.249233	0.551386	0	1.93182	-0.299669	0.125751	0.339604	0	others	others	Tmem159	transmembrane protein 159 [Source:MGI Symbol;Acc:MGI:1925752]	protein_coding	protein_coding
ENSMUSG00000044876	Zfp444	2.33432	-0.309631	0.00177161	0.0238394	-1	1.05236	0.0797919	0.614608	0.81069	0	CMTR1 only	others	Zfp444	zinc finger protein 444 [Source:MGI Symbol;Acc:MGI:1923365]	protein_coding	protein_coding
ENSMUSG00000063268	Parp10	1.85144	-0.309396	0.0135831	0.0984757	0	-0.430272	-1.18282	6.06e-08	3.42e-06	-1	RAM only	others	Parp10	poly (ADP-ribose) polymerase family, member 10 [Source:MGI Symbol;Acc:MGI:3712326]	protein_coding	retained_intron
ENSMUSG00000069805	Fbp1	0.750715	-0.309338	0.347969	0.654689	0	-0.256078	0.0485389	0.914132	0.967078	0	others	others	Fbp1	fructose bisphosphatase 1 [Source:MGI Symbol;Acc:MGI:95492]	protein_coding	protein_coding
ENSMUSG00000071649	B3gat3	3.10081	-0.309317	0.00863186	0.0721744	0	4.16995	-0.0972707	0.388197	0.641228	0	others	others	B3gat3	beta-1,3-glucuronyltransferase 3 (glucuronosyltransferase I) [Source:MGI Symbol;Acc:MGI:1919977]	protein_coding	protein_coding
ENSMUSG00000021967	Mrpl57	1.75526	-0.308645	0.018723	0.120773	0	2.94955	0.12632	0.213601	0.462759	0	others	others	Mrpl57	mitochondrial ribosomal protein L57 [Source:MGI Symbol;Acc:MGI:1915090]	protein_coding	protein_coding
ENSMUSG00000014778	Fhod1	2.80446	-0.308418	0.000842011	0.0138517	-1	0.46395	0.152366	0.35156	0.608441	0	CMTR1 only	others	Fhod1	formin homology 2 domain containing 1 [Source:MGI Symbol;Acc:MGI:2679008]	protein_coding	protein_coding
ENSMUSG00000000486	Sept1	4.73398	-0.308303	2.67e-05	0.00099456	-1	6.30313	-0.0112774	0.917143	0.968494	0	CMTR1 only	others	Septin1	septin 1 [Source:MGI Symbol;Acc:MGI:1858916]	protein_coding	protein_coding
ENSMUSG00000026792	Lrsam1	2.81836	-0.308223	0.000915637	0.01463	-1	1.18981	0.241993	0.102287	0.297364	0	CMTR1 only	others	Lrsam1	leucine rich repeat and sterile alpha motif containing 1 [Source:MGI Symbol;Acc:MGI:2684789]	protein_coding	protein_coding
ENSMUSG00000097621	Gm26562	1.3814	-0.308145	0.173129	0.453512	0	0.271971	0.148222	0.455889	0.698062	0	others	others	Gm26562	predicted gene, 26562 [Source:MGI Symbol;Acc:MGI:5477056]	lincRNA	lincRNA
ENSMUSG00000035829	Ppp1r26	0.563273	-0.308095	0.107448	0.348161	0	0.0392673	-0.412846	0.00880251	0.0556412	0	others	others	Ppp1r26	protein phosphatase 1, regulatory subunit 26 [Source:MGI Symbol;Acc:MGI:2685193]	protein_coding	protein_coding
ENSMUSG00000074218	Cox7a1	2.33382	-0.307998	0.29928	0.606303	0	4.94894	-0.0876837	0.542841	0.766532	0	others	others	Cox7a1	cytochrome c oxidase subunit 7A1 [Source:MGI Symbol;Acc:MGI:1316714]	protein_coding	protein_coding
ENSMUSG00000021190	Lgmn	3.6856	-0.307667	0.000674122	0.0117884	-1	7.84717	0.00112645	0.993021	1	0	CMTR1 only	others	Lgmn	legumain [Source:MGI Symbol;Acc:MGI:1330838]	protein_coding	protein_coding
ENSMUSG00000048240	Gng7	0.0954176	-0.307071	0.155606	0.4272	0	-0.963526	-0.0349952	0.920379	0.96991	0	others	others	Gng7	guanine nucleotide binding protein (G protein), gamma 7 [Source:MGI Symbol;Acc:MGI:95787]	protein_coding	protein_coding
ENSMUSG00000020743	Mif4gd	4.2216	-0.306908	0.000189265	0.00460222	-1	5.39156	-0.0863029	0.296108	0.555868	0	CMTR1 only	others	Mif4gd	MIF4G domain containing [Source:MGI Symbol;Acc:MGI:1916924]	protein_coding	protein_coding
ENSMUSG00000071656	Lrrn4cl	-1.06873	-0.306704	0.551363	0.809839	0	0.359902	0.280366	0.125085	0.338551	0	others	others	Lrrn4cl	LRRN4 C-terminal like [Source:MGI Symbol;Acc:MGI:1916102]	protein_coding	protein_coding
ENSMUSG00000062859	Tcp11	1.04224	-0.306544	0.11572	0.361775	0	2.45386	0.175822	0.167945	0.404723	0	others	others	Tcp11	t-complex protein 11 [Source:MGI Symbol;Acc:MGI:98544]	protein_coding	protein_coding
ENSMUSG00000054099	Slc25a40	4.34863	-0.306353	1.89e-07	1.73e-05	-1	4.35451	-0.258989	0.00423158	0.0324967	-1	both	others	Slc25a40	solute carrier family 25, member 40 [Source:MGI Symbol;Acc:MGI:2442486]	protein_coding	retained_intron
ENSMUSG00000033256	Shf	2.70791	-0.305979	0.0144444	0.10227	0	1.37866	0.276945	0.120901	0.330877	0	others	others	Shf	Src homology 2 domain containing F [Source:MGI Symbol;Acc:MGI:3613669]	protein_coding	protein_coding
ENSMUSG00000040943	Tet2	4.62959	-0.305831	7.31e-10	1.37e-07	-1	4.84953	-0.19483	0.121605	0.332476	0	CMTR1 only	others	Tet2	tet methylcytosine dioxygenase 2 [Source:MGI Symbol;Acc:MGI:2443298]	protein_coding	protein_coding
ENSMUSG00000032849	Abcc4	5.27642	-0.305746	3.19e-09	4.94e-07	-1	5.72921	0.0809283	0.548479	0.769255	0	CMTR1 only	others	Abcc4	ATP-binding cassette, sub-family C (CFTR/MRP), member 4 [Source:MGI Symbol;Acc:MGI:2443111]	protein_coding	protein_coding
ENSMUSG00000083642	Gm13148	2.04876	-0.305729	0.276996	0.582109	0	1.50804	0.850148	0.000595673	0.00717491	1	others	others	Gm13148	predicted gene 13148 [Source:MGI Symbol;Acc:MGI:3651741]	processed_pseudogene	processed_pseudogene
ENSMUSG00000021144	Mta1	5.62861	-0.30541	2.21e-08	2.73e-06	-1	4.77701	0.0645561	0.473045	0.712695	0	CMTR1 only	others	Mta1	metastasis associated 1 [Source:MGI Symbol;Acc:MGI:2150037]	protein_coding	protein_coding
ENSMUSG00000006930	Hap1	3.65447	-0.305316	0.00120589	0.0179282	-1	4.52055	0.0392247	0.658568	0.834923	0	CMTR1 only	others	Hap1	huntingtin-associated protein 1 [Source:MGI Symbol;Acc:MGI:1261831]	protein_coding	protein_coding
ENSMUSG00000035062	Zc4h2	0.80533	-0.305296	0.257832	0.560814	0	0.480315	-0.352609	0.116704	0.323725	0	others	others	Zc4h2	zinc finger, C4H2 domain containing [Source:MGI Symbol;Acc:MGI:2679294]	protein_coding	protein_coding
ENSMUSG00000027597	Ahcy	4.90136	-0.304971	2.37e-06	0.000138314	-1	3.95416	-0.101491	0.444554	0.688851	0	CMTR1 only	others	Ahcy	S-adenosylhomocysteine hydrolase [Source:MGI Symbol;Acc:MGI:87968]	protein_coding	protein_coding
ENSMUSG00000035095	Fam167a	-1.10035	-0.304752	0.374854	0.678487	0	-1.17996	-1.07284	9.77e-06	0.00025626	-1	RAM only	others	Fam167a	family with sequence similarity 167, member A [Source:MGI Symbol;Acc:MGI:3606565]	protein_coding	protein_coding
ENSMUSG00000019368	Sec14l4	-0.533929	-0.304122	0.398829	0.697957	0	-1.47317	-0.597603	0.0882627	0.272264	0	others	others	Sec14l4	SEC14-like lipid binding 4 [Source:MGI Symbol;Acc:MGI:2144095]	protein_coding	processed_transcript
ENSMUSG00000046280	She	-0.366919	-0.304052	0.121312	0.371746	0	0.138624	-0.322435	0.040916	0.162774	0	others	others	She	src homology 2 domain-containing transforming protein E [Source:MGI Symbol;Acc:MGI:1099462]	protein_coding	protein_coding
ENSMUSG00000030532	Hddc3	1.50293	-0.303485	0.175837	0.456429	0	2.25859	0.0759378	0.620853	0.812327	0	others	others	Hddc3	HD domain containing 3 [Source:MGI Symbol;Acc:MGI:1915945]	protein_coding	protein_coding
ENSMUSG00000048930	Tada3	3.67714	-0.303158	0.000114523	0.00311641	-1	3.73359	-0.0352042	0.718091	0.872429	0	CMTR1 only	others	Tada3	transcriptional adaptor 3 [Source:MGI Symbol;Acc:MGI:1915724]	protein_coding	protein_coding
ENSMUSG00000074141	Il4i1	1.77889	-0.303142	0.0354957	0.181253	0	5.72862	-0.0830892	0.398559	0.65153	0	others	others	Il4i1	interleukin 4 induced 1 [Source:MGI Symbol;Acc:MGI:109552]	protein_coding	protein_coding
ENSMUSG00000027490	E2f1	3.87018	-0.303081	8.62e-05	0.00247775	-1	3.35626	-0.169384	0.0722449	0.238869	0	CMTR1 only	plu	E2f1	E2F transcription factor 1 [Source:MGI Symbol;Acc:MGI:101941]	protein_coding	protein_coding
ENSMUSG00000104018	4833412K13Rik	1.79819	-0.30291	0.107379	0.348074	0	-0.216431	0.0819041	0.84631	0.935781	0	others	others	4833412K13Rik	RIKEN cDNA 4833412K13 gene [Source:MGI Symbol;Acc:MGI:1921857]	TEC	TEC
ENSMUSG00000102953	Gm37019	1.56516	-0.302856	0.0976251	0.329786	0	0.51494	-0.239527	0.297384	0.557394	0	others	others	Gm37019	predicted gene, 37019 [Source:MGI Symbol;Acc:MGI:5610247]	TEC	TEC
ENSMUSG00000065822	Snord15a	5.23243	-0.302747	0.117864	0.36506	0	5.63589	0.265214	0.101898	0.296438	0	others	others	Snord15a	small nucleolar RNA, C/D box 15A [Source:MGI Symbol;Acc:MGI:3645887]	snoRNA	snoRNA
ENSMUSG00000025993	Slc40a1	1.27099	-0.302519	0.0749628	0.283936	0	-0.47337	0.126526	0.541275	0.765695	0	others	others	Slc40a1	solute carrier family 40 (iron-regulated transporter), member 1 [Source:MGI Symbol;Acc:MGI:1315204]	protein_coding	protein_coding
ENSMUSG00000071516	Hist1h2ai	6.91539	-0.302324	0.000145234	0.00375024	-1	7.92868	-0.0308762	0.767361	0.899884	0	CMTR1 only	histones	H2ac13	H2A clustered histone 13 [Source:MGI Symbol;Acc:MGI:2448457]	protein_coding	protein_coding
ENSMUSG00000051067	Lingo3	-0.833116	-0.301858	0.379302	0.681542	0	-0.666788	0.715202	0.000695088	0.0081225	1	others	others	Lingo3	leucine rich repeat and Ig domain containing 3 [Source:MGI Symbol;Acc:MGI:3609246]	protein_coding	protein_coding
ENSMUSG00000026829	Gbgt1	0.251554	-0.301825	0.460073	0.746243	0	2.04066	-0.106602	0.643111	0.825034	0	others	others	Gbgt1	globoside alpha-1,3-N-acetylgalactosaminyltransferase 1 [Source:MGI Symbol;Acc:MGI:2449143]	protein_coding	protein_coding
ENSMUSG00000020019	Ntn4	-1.61809	-0.301751	0.571009	0.821332	0	-1.60836	-0.0415249	0.901945	0.961404	0	others	others	Ntn4	netrin 4 [Source:MGI Symbol;Acc:MGI:1888978]	protein_coding	protein_coding
ENSMUSG00000061991	Hist1h2af	7.46244	-0.30145	3.51e-05	0.00123934	-1	7.45565	-0.374457	0.00035951	0.00479117	-1	both	histones	H2ac10	H2A clustered histone 10 [Source:MGI Symbol;Acc:MGI:2448309]	protein_coding	protein_coding
ENSMUSG00000073096	Lrrc61	1.03426	-0.301439	0.124528	0.376791	0	-0.738202	-0.287063	0.228676	0.482863	0	others	others	Lrrc61	leucine rich repeat containing 61 [Source:MGI Symbol;Acc:MGI:2652848]	protein_coding	protein_coding
ENSMUSG00000053559	Smagp	4.61068	-0.301245	0.000262304	0.00587315	-1	4.89156	-0.151648	0.120855	0.330815	0	CMTR1 only	others	Smagp	small cell adhesion glycoprotein [Source:MGI Symbol;Acc:MGI:2448476]	protein_coding	protein_coding
ENSMUSG00000028708	Mknk1	2.68969	-0.301153	0.00229	0.0289829	-1	3.38584	0.00583365	0.959754	0.989878	0	CMTR1 only	others	Mknk1	MAP kinase-interacting serine/threonine kinase 1 [Source:MGI Symbol;Acc:MGI:894316]	protein_coding	processed_transcript
ENSMUSG00000026932	Nacc2	-0.0169785	-0.300973	0.124757	0.377212	0	0.703933	-0.470798	0.000855056	0.00950822	-1	RAM only	others	Nacc2	nucleus accumbens associated 2, BEN and BTB (POZ) domain containing [Source:MGI Symbol;Acc:MGI:1915241]	protein_coding	protein_coding
ENSMUSG00000040536	Necab1	-0.900537	-0.300789	0.376099	0.678899	0	-1.78569	-0.476643	0.13081	0.348541	0	others	others	Necab1	N-terminal EF-hand calcium binding protein 1 [Source:MGI Symbol;Acc:MGI:1916602]	protein_coding	protein_coding
ENSMUSG00000043673	Kcns3	-0.899865	-0.300675	0.515313	0.785645	0	2.17532	-0.69333	5.44e-09	4.12e-07	-1	RAM only	others	Kcns3	potassium voltage-gated channel, delayed-rectifier, subfamily S, member 3 [Source:MGI Symbol;Acc:MGI:1098804]	protein_coding	protein_coding
ENSMUSG00000031109	Enox2	1.21283	-0.300658	0.0385377	0.190079	0	0.341544	-0.00309496	1	1	0	others	others	Enox2	ecto-NOX disulfide-thiol exchanger 2 [Source:MGI Symbol;Acc:MGI:2384799]	protein_coding	protein_coding
ENSMUSG00000020812	1810032O08Rik	4.93253	-0.300474	2.17e-05	0.000860513	-1	5.06194	0.194707	0.0381815	0.155159	0	CMTR1 only	others	Snhg16	small nucleolar RNA host gene 16 [Source:MGI Symbol;Acc:MGI:1913543]	antisense	antisense
ENSMUSG00000050628	Ubald2	4.2702	-0.300465	0.000478492	0.00908907	-1	4.72768	-0.344549	0.00021983	0.00327506	-1	both	others	Ubald2	UBA-like domain containing 2 [Source:MGI Symbol;Acc:MGI:1914635]	protein_coding	protein_coding
ENSMUSG00000036395	Glb1l2	-0.304697	-0.300073	0.274564	0.579995	0	1.6801	0.0604684	0.731202	0.879903	0	others	others	Glb1l2	galactosidase, beta 1-like 2 [Source:MGI Symbol;Acc:MGI:2388283]	protein_coding	protein_coding
ENSMUSG00000108701	Gm44616	0.968255	-0.299625	0.28584	0.591795	0	0.224651	0.47676	0.0492275	0.18414	0	others	others	Gm44616	predicted gene 44616 [Source:MGI Symbol;Acc:MGI:5753192]	TEC	TEC
ENSMUSG00000018669	Cdk5rap3	4.49713	-0.299506	1.42e-06	9.14e-05	-1	4.03645	-0.114366	0.274027	0.534069	0	CMTR1 only	others	Cdk5rap3	CDK5 regulatory subunit associated protein 3 [Source:MGI Symbol;Acc:MGI:1933126]	protein_coding	protein_coding
ENSMUSG00000083327	Vcp-rs	0.523414	-0.299184	0.211333	0.504453	0	0.837028	0.0720413	0.724537	0.876468	0	others	others	Vcp-rs	valosin containing protein, related sequence [Source:MGI Symbol;Acc:MGI:894298]	processed_pseudogene	processed_pseudogene
ENSMUSG00000028998	Tomm7	5.6975	-0.299111	4.82e-06	0.000248053	-1	7.33315	-0.651586	1.31e-13	3.04e-11	-1	both	others	Tomm7	translocase of outer mitochondrial membrane 7 [Source:MGI Symbol;Acc:MGI:1913419]	protein_coding	protein_coding
ENSMUSG00000027329	Spef1	0.20837	-0.299044	0.223239	0.520455	0	0.0544942	-0.0708968	0.773613	0.902873	0	others	others	Spef1	sperm flagellar 1 [Source:MGI Symbol;Acc:MGI:3513546]	protein_coding	protein_coding
ENSMUSG00000004105	Angptl2	-0.739455	-0.298934	0.491603	0.769203	0	-1.6457	0.0339895	0.942437	0.981604	0	others	others	Angptl2	angiopoietin-like 2 [Source:MGI Symbol;Acc:MGI:1347002]	protein_coding	protein_coding
ENSMUSG00000035278	Plekhj1	5.01346	-0.298726	8.49e-05	0.00244554	-1	5.29529	0.147604	0.0887254	0.27279	0	CMTR1 only	others	Plekhj1	pleckstrin homology domain containing, family J member 1 [Source:MGI Symbol;Acc:MGI:1925920]	protein_coding	protein_coding
ENSMUSG00000036466	Megf11	0.342742	-0.298709	0.0724649	0.27833	0	-0.214433	0.384196	0.0301052	0.132803	0	others	others	Megf11	multiple EGF-like-domains 11 [Source:MGI Symbol;Acc:MGI:1920951]	protein_coding	protein_coding
ENSMUSG00000037347	Chst7	0.0960417	-0.298491	0.365818	0.670905	0	-0.180162	0.643972	0.00766689	0.0504831	0	others	others	Chst7	carbohydrate (N-acetylglucosamino) sulfotransferase 7 [Source:MGI Symbol;Acc:MGI:1891767]	protein_coding	protein_coding
ENSMUSG00000030034	Ino80b	3.44433	-0.298461	0.00607505	0.0569954	0	2.88869	-0.618392	1.33e-06	4.89e-05	-1	RAM only	others	Ino80b	INO80 complex subunit B [Source:MGI Symbol;Acc:MGI:1917270]	protein_coding	protein_coding
ENSMUSG00000070604	Vsig10l	-0.34006	-0.298214	0.281928	0.58749	0	-1.32321	-0.301047	0.310518	0.57118	0	others	others	Vsig10l	V-set and immunoglobulin domain containing 10 like [Source:MGI Symbol;Acc:MGI:1922940]	protein_coding	protein_coding
ENSMUSG00000029638	Glcci1	-1.42154	-0.298022	0.3679	0.672662	0	-2.07402	0.530536	0.0479128	0.180931	0	others	others	Glcci1	glucocorticoid induced transcript 1 [Source:MGI Symbol;Acc:MGI:2179717]	protein_coding	protein_coding
ENSMUSG00000007888	Crlf1	0.994478	-0.297744	0.208903	0.50147	0	-0.468963	0.394245	0.208343	0.456401	0	others	others	Crlf1	cytokine receptor-like factor 1 [Source:MGI Symbol;Acc:MGI:1340030]	protein_coding	protein_coding
ENSMUSG00000088689	Scarna17	5.94216	-0.297709	0.1654	0.442208	0	6.65722	0.28482	0.0369445	0.152114	0	others	others	Scarna17	small Cajal body-specific RNA 17 [Source:MGI Symbol;Acc:MGI:3819483]	scaRNA	scaRNA
ENSMUSG00000031209	Heph	-0.609191	-0.297133	0.21701	0.511797	0	0.641501	0.161478	0.244697	0.501171	0	others	others	Heph	hephaestin [Source:MGI Symbol;Acc:MGI:1332240]	protein_coding	protein_coding
ENSMUSG00000001870	Ltbp1	1.06004	-0.296945	0.0240734	0.141797	0	1.46277	0.408202	0.000260814	0.00371981	1	others	others	Ltbp1	latent transforming growth factor beta binding protein 1 [Source:MGI Symbol;Acc:MGI:109151]	protein_coding	protein_coding
ENSMUSG00000032733	Snx33	0.439703	-0.296795	0.0959683	0.326514	0	-0.600794	-0.0906551	0.652937	0.831424	0	others	others	Snx33	sorting nexin 33 [Source:MGI Symbol;Acc:MGI:2443239]	protein_coding	protein_coding
ENSMUSG00000022546	Gpt	2.6708	-0.296744	0.0616276	0.251716	0	0.864193	0.248474	0.192504	0.436626	0	others	others	Gpt	glutamic pyruvic transaminase, soluble [Source:MGI Symbol;Acc:MGI:95802]	protein_coding	protein_coding
ENSMUSG00000006281	Tep1	2.45751	-0.296658	2.33e-05	0.000896913	-1	1.3496	-0.0580832	0.574631	0.787239	0	CMTR1 only	others	Tep1	telomerase associated protein 1 [Source:MGI Symbol;Acc:MGI:109573]	protein_coding	protein_coding
ENSMUSG00000039741	Bahcc1	3.37776	-0.296607	4.38e-05	0.00147524	-1	1.1118	-0.151094	0.435947	0.682352	0	CMTR1 only	others	Bahcc1	BAH domain and coiled-coil containing 1 [Source:MGI Symbol;Acc:MGI:2679272]	protein_coding	protein_coding
ENSMUSG00000049287	Iba57	1.06282	-0.296433	0.035051	0.179848	0	1.30748	-0.132271	0.381436	0.636064	0	others	others	Iba57	IBA57 homolog, iron-sulfur cluster assembly [Source:MGI Symbol;Acc:MGI:3041174]	protein_coding	protein_coding
ENSMUSG00000071256	Zfp213	1.53747	-0.296172	0.0496521	0.221788	0	1.58353	-0.137151	0.374245	0.629857	0	others	others	Zfp213	zinc finger protein 213 [Source:MGI Symbol;Acc:MGI:3053094]	protein_coding	protein_coding
ENSMUSG00000072812	Ahnak2	1.33717	-0.296151	0.0749273	0.283866	0	0.834443	0.251602	0.333037	0.590531	0	others	others	Ahnak2	AHNAK nucleoprotein 2 [Source:MGI Symbol;Acc:MGI:2144831]	protein_coding	protein_coding
ENSMUSG00000063953	Amd2	-0.370496	-0.295818	0.33278	0.640561	0	0.0955758	0.0902964	0.629313	0.817316	0	others	others	Amd2	S-adenosylmethionine decarboxylase 2 [Source:MGI Symbol;Acc:MGI:1333111]	protein_coding	protein_coding
ENSMUSG00000022853	Ehhadh	-0.763863	-0.295203	0.507153	0.779491	0	-0.300438	-0.0200158	0.964163	0.99152	0	others	others	Ehhadh	enoyl-Coenzyme A, hydratase/3-hydroxyacyl Coenzyme A dehydrogenase [Source:MGI Symbol;Acc:MGI:1277964]	protein_coding	protein_coding
ENSMUSG00000083992	Gm11478	3.86169	-0.294839	0.0322991	0.170987	0	5.18831	-0.126426	0.275357	0.535469	0	others	others	Gm11478	predicted gene 11478 [Source:MGI Symbol;Acc:MGI:3650888]	processed_pseudogene	processed_pseudogene
ENSMUSG00000022769	Sdf2l1	3.8773	-0.294674	0.0069699	0.0627103	0	5.85666	-0.0804849	0.401753	0.654444	0	others	others	Sdf2l1	stromal cell-derived factor 2-like 1 [Source:MGI Symbol;Acc:MGI:2149842]	protein_coding	protein_coding
ENSMUSG00000008461	Fut1	-1.15151	-0.294407	0.490004	0.768271	0	1.24964	0.159077	0.32121	0.581548	0	others	others	Fut1	fucosyltransferase 1 [Source:MGI Symbol;Acc:MGI:109375]	protein_coding	protein_coding
ENSMUSG00000025330	Padi4	0.0409978	-0.294405	0.267095	0.571959	0	-0.566482	-0.321485	0.213589	0.462759	0	others	others	Padi4	peptidyl arginine deiminase, type IV [Source:MGI Symbol;Acc:MGI:1338898]	protein_coding	processed_transcript
ENSMUSG00000030323	Ift122	2.5308	-0.293719	0.00208604	0.0268912	-1	1.58235	-0.404958	0.00061826	0.00737666	-1	both	others	Ift122	intraflagellar transport 122 [Source:MGI Symbol;Acc:MGI:1932386]	protein_coding	protein_coding
ENSMUSG00000063412	Gm10131	1.59169	-0.293354	0.321493	0.629759	0	2.73809	0.111355	0.476518	0.715324	0	others	others	Gm10131	predicted pseudogene 10131 [Source:MGI Symbol;Acc:MGI:3704308]	protein_coding	protein_coding
ENSMUSG00000039715	Wdr34	4.32199	-0.293129	0.000279156	0.00612711	-1	3.91679	-0.185492	0.106747	0.306382	0	CMTR1 only	others	Wdr34	WD repeat domain 34 [Source:MGI Symbol;Acc:MGI:1919070]	protein_coding	protein_coding
ENSMUSG00000047123	Ticam1	0.865265	-0.293013	0.104049	0.34221	0	-0.696481	-0.100817	0.682813	0.850457	0	others	others	Ticam1	toll-like receptor adaptor molecule 1 [Source:MGI Symbol;Acc:MGI:2147032]	protein_coding	protein_coding
ENSMUSG00000092819	Gm23639	5.19878	-0.292954	0.184962	0.469042	0	5.38029	-0.148655	0.335644	0.592509	0	others	others	Gm23639	predicted gene, 23639 [Source:MGI Symbol;Acc:MGI:5453416]	snoRNA	snoRNA
ENSMUSG00000036023	Parp2	4.94764	-0.292911	1.03e-07	1.01e-05	-1	3.9606	-0.0958512	0.329266	0.587372	0	CMTR1 only	others	Parp2	poly (ADP-ribose) polymerase family, member 2 [Source:MGI Symbol;Acc:MGI:1341112]	protein_coding	retained_intron
ENSMUSG00000031337	Mtm1	0.910782	-0.292848	0.0999263	0.33431	0	1.57938	-0.386425	0.00196543	0.0183845	-1	RAM only	others	Mtm1	X-linked myotubular myopathy gene 1 [Source:MGI Symbol;Acc:MGI:1099452]	protein_coding	protein_coding
ENSMUSG00000026942	Traf2	2.81608	-0.292731	0.00150822	0.0210181	-1	1.88183	-0.213579	0.080962	0.257139	0	CMTR1 only	others	Traf2	TNF receptor-associated factor 2 [Source:MGI Symbol;Acc:MGI:101835]	protein_coding	protein_coding
ENSMUSG00000058833	Rex1bd	5.50285	-0.2924	8.14e-05	0.0023642	-1	5.14631	0.0190716	0.861452	0.943234	0	CMTR1 only	others	Rex1bd	required for excision 1-B domain containing [Source:MGI Symbol;Acc:MGI:1913712]	protein_coding	protein_coding
ENSMUSG00000025964	Adam23	5.678	-0.292399	3.78e-07	2.97e-05	-1	6.0423	-0.0546445	0.700745	0.860228	0	CMTR1 only	others	Adam23	a disintegrin and metallopeptidase domain 23 [Source:MGI Symbol;Acc:MGI:1345162]	protein_coding	protein_coding
ENSMUSG00000001946	Esam	1.57666	-0.292055	0.106493	0.346633	0	3.69964	-0.407239	0.0350537	0.147338	0	others	others	Esam	endothelial cell-specific adhesion molecule [Source:MGI Symbol;Acc:MGI:1916774]	protein_coding	protein_coding
ENSMUSG00000028163	Nfkb1	3.89037	-0.29183	1.45e-05	0.000615135	-1	3.89674	-0.17183	0.0868813	0.269987	0	CMTR1 only	others	Nfkb1	nuclear factor of kappa light polypeptide gene enhancer in B cells 1, p105 [Source:MGI Symbol;Acc:MGI:97312]	protein_coding	protein_coding
ENSMUSG00000079110	Capn3	3.17044	-0.291827	0.00438048	0.045331	-1	0.748591	-0.347213	0.0366556	0.151415	0	CMTR1 only	others	Capn3	calpain 3 [Source:MGI Symbol;Acc:MGI:107437]	protein_coding	protein_coding
ENSMUSG00000071722	Spin4	-0.203832	-0.291732	0.192946	0.480951	0	1.35636	-0.244877	0.0402511	0.16086	0	others	others	Spin4	spindlin family, member 4 [Source:MGI Symbol;Acc:MGI:2444925]	protein_coding	protein_coding
ENSMUSG00000071470	Ccnb1ip1	4.84396	-0.291674	1.42e-05	0.00060625	-1	3.7467	0.29766	0.0134924	0.0753189	0	CMTR1 only	others	Ccnb1ip1	cyclin B1 interacting protein 1 [Source:MGI Symbol;Acc:MGI:2685134]	protein_coding	protein_coding
ENSMUSG00000008999	Bmp7	0.111402	-0.291542	0.179923	0.462092	0	1.40642	0.15655	0.204113	0.451275	0	others	others	Bmp7	bone morphogenetic protein 7 [Source:MGI Symbol;Acc:MGI:103302]	protein_coding	protein_coding
ENSMUSG00000050382	Kif7	2.73246	-0.291428	7.37e-05	0.00219643	-1	2.0014	0.0542469	0.638199	0.822071	0	CMTR1 only	others	Kif7	kinesin family member 7 [Source:MGI Symbol;Acc:MGI:1098239]	protein_coding	protein_coding
ENSMUSG00000063253	Scoc	3.10288	-0.291138	0.010515	0.082425	0	2.71207	-0.128081	0.32346	0.582847	0	others	others	Scoc	short coiled-coil protein [Source:MGI Symbol;Acc:MGI:1927654]	protein_coding	protein_coding
ENSMUSG00000040964	Arhgef10l	1.8566	-0.291136	0.0213225	0.132037	0	1.48545	-0.335186	0.00640412	0.0442872	-1	RAM only	others	Arhgef10l	Rho guanine nucleotide exchange factor (GEF) 10-like [Source:MGI Symbol;Acc:MGI:1920004]	protein_coding	protein_coding
ENSMUSG00000024459	H2-M5	3.89353	-0.290805	0.00314378	0.0360422	-1	5.19092	-0.178986	0.0513445	0.18953	0	CMTR1 only	others	H2-M5	histocompatibility 2, M region locus 5 [Source:MGI Symbol;Acc:MGI:95917]	protein_coding	protein_coding
ENSMUSG00000042345	Ubash3a	0.0157743	-0.290738	0.0624973	0.253592	0	0.31969	-0.11269	0.462055	0.703149	0	others	others	Ubash3a	ubiquitin associated and SH3 domain containing, A [Source:MGI Symbol;Acc:MGI:1926074]	protein_coding	protein_coding
ENSMUSG00000089417	Gm22009	7.01013	-0.290573	0.000774807	0.0130551	-1	9.45286	0.225646	0.0470619	0.178294	0	CMTR1 only	others	Gm22009	predicted gene, 22009 [Source:MGI Symbol;Acc:MGI:5451786]	scaRNA	scaRNA
ENSMUSG00000030559	Rab38	-0.650969	-0.290523	0.61342	0.846567	0	0.0340275	0.515951	0.0271232	0.123158	0	others	others	Rab38	RAB38, member RAS oncogene family [Source:MGI Symbol;Acc:MGI:1919683]	protein_coding	protein_coding
ENSMUSG00000029098	Acox3	1.55292	-0.290489	0.089377	0.312295	0	2.32128	0.291149	0.0337144	0.143796	0	others	others	Acox3	acyl-Coenzyme A oxidase 3, pristanoyl [Source:MGI Symbol;Acc:MGI:1933156]	protein_coding	protein_coding
ENSMUSG00000042851	Zc3h6	-1.87008	-0.290362	0.436718	0.728318	0	-0.86538	-0.265634	0.238034	0.493443	0	others	others	Zc3h6	zinc finger CCCH type containing 6 [Source:MGI Symbol;Acc:MGI:1926001]	protein_coding	protein_coding
ENSMUSG00000043336	Filip1l	-1.10501	-0.290213	0.364123	0.669031	0	-1.16644	0.202616	0.401417	0.654133	0	others	others	Filip1l	filamin A interacting protein 1-like [Source:MGI Symbol;Acc:MGI:1925999]	protein_coding	protein_coding
ENSMUSG00000021379	Id4	-0.583919	-0.290212	0.364123	0.669031	0	0.772692	-0.244485	0.141058	0.364647	0	others	others	Id4	inhibitor of DNA binding 4 [Source:MGI Symbol;Acc:MGI:99414]	protein_coding	protein_coding
ENSMUSG00000019810	Fuca2	0.0313322	-0.290075	0.0876472	0.309578	0	1.90931	-0.137199	0.466084	0.706203	0	others	others	Fuca2	fucosidase, alpha-L- 2, plasma [Source:MGI Symbol;Acc:MGI:1914098]	protein_coding	protein_coding
ENSMUSG00000035547	Capn5	1.07594	-0.289772	0.0940149	0.322025	0	0.534269	-0.461769	0.0031676	0.0263328	-1	RAM only	others	Capn5	calpain 5 [Source:MGI Symbol;Acc:MGI:1100859]	protein_coding	protein_coding
ENSMUSG00000022848	Dirc2	1.88685	-0.289727	0.00236165	0.0296647	-1	3.77623	0.486084	1.14e-06	4.34e-05	1	CMTR1 only	others	Slc49a4	solute carrier family 49 member 4 [Source:MGI Symbol;Acc:MGI:2387188]	protein_coding	protein_coding
ENSMUSG00000038188	Scarf1	0.0448397	-0.289428	0.347784	0.654689	0	0.797349	0.388847	0.0131695	0.0739733	0	others	others	Scarf1	scavenger receptor class F, member 1 [Source:MGI Symbol;Acc:MGI:2449455]	protein_coding	protein_coding
ENSMUSG00000036915	Kirrel2	3.22022	-0.289237	0.00320278	0.0363934	-1	1.93527	-0.539812	0.000934253	0.0102172	-1	both	others	Kirrel2	kirre like nephrin family adhesion molecule 2 [Source:MGI Symbol;Acc:MGI:2442334]	protein_coding	protein_coding
ENSMUSG00000024959	Bad	2.68248	-0.288811	0.0342441	0.177124	0	2.72727	-0.235464	0.0805444	0.256355	0	others	others	Bad	BCL2-associated agonist of cell death [Source:MGI Symbol;Acc:MGI:1096330]	protein_coding	protein_coding
ENSMUSG00000070167	Snora57	6.29495	-0.288713	0.0847357	0.304432	0	6.51997	0.0533949	0.70044	0.86008	0	others	others	Snora57	small nucleolar RNA, H/ACA box 57 [Source:MGI Symbol;Acc:MGI:5455599]	snoRNA	snoRNA
ENSMUSG00000042694	Stn1	4.18137	-0.288389	3.06e-05	0.00111176	-1	3.66741	-0.191671	0.0578879	0.205318	0	CMTR1 only	others	Stn1	STN1, CST complex subunit [Source:MGI Symbol;Acc:MGI:1915581]	protein_coding	protein_coding
ENSMUSG00000035596	Mboat7	3.43941	-0.288301	0.000207785	0.00491012	-1	4.34901	-0.142966	0.163379	0.398552	0	CMTR1 only	others	Mboat7	membrane bound O-acyltransferase domain containing 7 [Source:MGI Symbol;Acc:MGI:1924832]	protein_coding	retained_intron
ENSMUSG00000077391	Gm24336	6.68208	-0.288239	0.0551572	0.235736	0	9.58282	0.218353	0.061814	0.214902	0	others	others	Gm24336	predicted gene, 24336 [Source:MGI Symbol;Acc:MGI:5454113]	snoRNA	snoRNA
ENSMUSG00000007989	Fzd3	1.78006	-0.288076	2.32e-05	0.000892542	-1	0.131479	0.313376	0.0162396	0.0858943	0	CMTR1 only	others	Fzd3	frizzled class receptor 3 [Source:MGI Symbol;Acc:MGI:108476]	protein_coding	protein_coding
ENSMUSG00000029640	Usp12	3.53511	-0.287943	0.000779863	0.0130663	-1	3.79532	0.0702962	0.453494	0.696295	0	CMTR1 only	others	Usp12	ubiquitin specific peptidase 12 [Source:MGI Symbol;Acc:MGI:1270128]	protein_coding	protein_coding
ENSMUSG00000018861	Fdxr	2.51019	-0.287827	0.0142532	0.101216	0	3.81293	0.0795734	0.414761	0.665495	0	others	others	Fdxr	ferredoxin reductase [Source:MGI Symbol;Acc:MGI:104724]	protein_coding	protein_coding
ENSMUSG00000014592	Camta1	1.41624	-0.287696	0.00257095	0.031557	-1	1.5274	-0.495884	4.03e-05	0.000825579	-1	both	others	Camta1	calmodulin binding transcription activator 1 [Source:MGI Symbol;Acc:MGI:2140230]	protein_coding	protein_coding
ENSMUSG00000034792	Gna15	1.39793	-0.287646	0.113869	0.358312	0	1.51627	-0.149426	0.320251	0.58068	0	others	others	Gna15	guanine nucleotide binding protein, alpha 15 [Source:MGI Symbol;Acc:MGI:95770]	protein_coding	protein_coding
ENSMUSG00000047591	Mafa	0.802416	-0.287471	0.195497	0.483769	0	-1.1715	0.422211	0.136723	0.357825	0	others	others	Mafa	v-maf musculoaponeurotic fibrosarcoma oncogene family, protein A (avian) [Source:MGI Symbol;Acc:MGI:2673307]	protein_coding	protein_coding
ENSMUSG00000038415	Foxq1	-0.631394	-0.287461	0.238176	0.538634	0	-2.1056	0.148105	0.659191	0.835463	0	others	others	Foxq1	forkhead box Q1 [Source:MGI Symbol;Acc:MGI:1298228]	protein_coding	protein_coding
ENSMUSG00000049504	Proser1	3.98014	-0.287453	1.65e-06	0.000101874	-1	1.00537	-0.0238902	0.867551	0.945434	0	CMTR1 only	others	Proser1	proline and serine rich 1 [Source:MGI Symbol;Acc:MGI:1919933]	protein_coding	protein_coding
ENSMUSG00000039660	Spout1	4.56313	-0.287271	0.000198062	0.00473822	-1	3.80955	0.101255	0.295695	0.555352	0	CMTR1 only	others	Spout1	SPOUT domain containing methyltransferase 1 [Source:MGI Symbol;Acc:MGI:106544]	protein_coding	retained_intron
ENSMUSG00000030337	Vamp1	0.902871	-0.287249	0.0375554	0.187248	0	-0.202122	0.218875	0.223867	0.47657	0	others	others	Vamp1	vesicle-associated membrane protein 1 [Source:MGI Symbol;Acc:MGI:1313276]	protein_coding	processed_transcript
ENSMUSG00000000884	Gnb1l	1.15022	-0.287184	0.0619823	0.252424	0	1.45269	-0.181084	0.21077	0.459065	0	others	others	Gnb1l	guanine nucleotide binding protein (G protein), beta polypeptide 1-like [Source:MGI Symbol;Acc:MGI:1338057]	protein_coding	protein_coding
ENSMUSG00000031503	Col4a2	3.75238	-0.286928	0.0831134	0.301329	0	2.92501	0.159645	0.153539	0.38316	0	others	others	Col4a2	collagen, type IV, alpha 2 [Source:MGI Symbol;Acc:MGI:88455]	protein_coding	protein_coding
ENSMUSG00000073600	Prob1	-0.086753	-0.286887	0.159717	0.433705	0	0.533029	-0.253742	0.148359	0.375231	0	others	others	Prob1	proline rich basic protein 1 [Source:MGI Symbol;Acc:MGI:2686460]	protein_coding	protein_coding
ENSMUSG00000091405	Hist2h4	6.11524	-0.286848	1.04e-05	0.000467177	-1	4.38915	-0.108504	0.553113	0.772147	0	CMTR1 only	histones	H4c14	H4 clustered histone 14 [Source:MGI Symbol;Acc:MGI:2140113]	protein_coding	protein_coding
ENSMUSG00000052135	Foxo6	-0.464602	-0.286742	0.448987	0.73825	0	-0.227277	-0.205608	0.419962	0.669895	0	others	others	Foxo6	forkhead box O6 [Source:MGI Symbol;Acc:MGI:2676586]	protein_coding	protein_coding
ENSMUSG00000093629	Prox2os	1.62149	-0.286343	0.351744	0.657994	0	0.643723	0.241798	0.394236	0.646517	0	others	others	Prox2os	prospero homeobox 2 opposite strand [Source:MGI Symbol;Acc:MGI:5011542]	antisense	antisense
ENSMUSG00000026209	Dnpep	4.21428	-0.286315	2.11e-05	0.000842793	-1	3.81761	-0.147757	0.188299	0.431053	0	CMTR1 only	others	Dnpep	aspartyl aminopeptidase [Source:MGI Symbol;Acc:MGI:1278328]	protein_coding	protein_coding
ENSMUSG00000032291	Crabp1	3.8908	-0.286035	0.0221877	0.13472	0	3.5428	0.014527	0.951717	0.986272	0	others	others	Crabp1	cellular retinoic acid binding protein I [Source:MGI Symbol;Acc:MGI:88490]	protein_coding	protein_coding
ENSMUSG00000030268	Bcat1	4.84536	-0.285862	0.000103636	0.00287169	-1	5.45358	0.0471585	0.641395	0.823745	0	CMTR1 only	others	Bcat1	branched chain aminotransferase 1, cytosolic [Source:MGI Symbol;Acc:MGI:104861]	protein_coding	protein_coding
ENSMUSG00000078452	Raet1d	0.957946	-0.285777	0.330975	0.638824	0	2.28163	0.324791	0.0385257	0.156033	0	others	others	Raet1d	retinoic acid early transcript delta [Source:MGI Symbol;Acc:MGI:1861032]	protein_coding	protein_coding
ENSMUSG00000025880	Smad7	3.95555	-0.285487	0.00328918	0.0370901	-1	4.7762	-0.417139	0.00274677	0.023409	-1	both	others	Smad7	SMAD family member 7 [Source:MGI Symbol;Acc:MGI:1100518]	protein_coding	protein_coding
ENSMUSG00000043415	Otud1	1.60147	-0.285451	0.0483779	0.218047	0	2.19863	0.0326914	0.783069	0.906663	0	others	others	Otud1	OTU domain containing 1 [Source:MGI Symbol;Acc:MGI:1918448]	protein_coding	protein_coding
ENSMUSG00000001588	Acap1	1.96292	-0.285115	0.023277	0.138574	0	1.74048	-0.128837	0.420554	0.670271	0	others	others	Acap1	ArfGAP with coiled-coil, ankyrin repeat and PH domains 1 [Source:MGI Symbol;Acc:MGI:2388270]	protein_coding	processed_transcript
ENSMUSG00000005892	Trh	5.91368	-0.28506	1.32e-05	0.000568843	-1	6.02449	-0.047277	0.685802	0.852118	0	CMTR1 only	others	Trh	thyrotropin releasing hormone [Source:MGI Symbol;Acc:MGI:98823]	protein_coding	protein_coding
ENSMUSG00000048087	Gm4737	4.50684	-0.284913	1.3e-05	0.000562689	-1	3.80216	-0.177605	0.219744	0.470578	0	CMTR1 only	others	Gm4737	predicted gene 4737 [Source:MGI Symbol;Acc:MGI:3643647]	protein_coding	protein_coding
ENSMUSG00000005237	Dnah2	-1.35389	-0.284908	0.125336	0.377819	0	-0.839471	0.129295	0.436977	0.683014	0	others	others	Dnah2	dynein, axonemal, heavy chain 2 [Source:MGI Symbol;Acc:MGI:107731]	protein_coding	protein_coding
ENSMUSG00000047264	Zfp358	2.001	-0.284618	0.145188	0.41007	0	0.114473	-0.520962	0.0145281	0.0795355	0	others	others	Zfp358	zinc finger protein 358 [Source:MGI Symbol;Acc:MGI:2153740]	protein_coding	protein_coding
ENSMUSG00000009863	Sdhb	5.49438	-0.284345	0.000303296	0.00649459	-1	5.96312	-0.214864	0.0205412	0.101972	0	CMTR1 only	others	Sdhb	succinate dehydrogenase complex, subunit B, iron sulfur (Ip) [Source:MGI Symbol;Acc:MGI:1914930]	protein_coding	processed_transcript
ENSMUSG00000043289	Mei4	0.17015	-0.283902	0.363031	0.668107	0	1.92456	-0.00747755	0.977751	0.998145	0	others	others	Mei4	meiotic double-stranded break formation protein 4 [Source:MGI Symbol;Acc:MGI:1922283]	protein_coding	protein_coding
ENSMUSG00000039865	Slc44a3	-0.501798	-0.283636	0.452615	0.740784	0	1.4856	0.0824613	0.602073	0.803921	0	others	others	Slc44a3	solute carrier family 44, member 3 [Source:MGI Symbol;Acc:MGI:2384860]	protein_coding	processed_transcript
ENSMUSG00000077192	Snora17	7.34651	-0.283623	0.00138313	0.0197249	-1	6.69867	-0.0387328	0.762643	0.897537	0	CMTR1 only	others	Snora17	small nucleolar RNA, H/ACA box 17 [Source:MGI Symbol;Acc:MGI:4360060]	snoRNA	snoRNA
ENSMUSG00000025006	Sorbs1	2.43255	-0.28358	0.0306317	0.16563	0	0.635953	0.017726	0.928442	0.974593	0	others	others	Sorbs1	sorbin and SH3 domain containing 1 [Source:MGI Symbol;Acc:MGI:700014]	protein_coding	protein_coding
ENSMUSG00000028795	Ccdc28b	2.5041	-0.283577	0.130864	0.38739	0	2.73228	-0.160247	0.327693	0.586162	0	others	others	Ccdc28b	coiled coil domain containing 28B [Source:MGI Symbol;Acc:MGI:1913514]	protein_coding	protein_coding
ENSMUSG00000020718	Polg2	3.43789	-0.283477	0.00477981	0.0482348	-1	2.23736	-0.012063	0.939095	0.980263	0	CMTR1 only	others	Polg2	polymerase (DNA directed), gamma 2, accessory subunit [Source:MGI Symbol;Acc:MGI:1354947]	protein_coding	protein_coding
ENSMUSG00000011267	Zfp296	4.21799	-0.283466	0.000428767	0.00826851	-1	4.40675	-0.0152189	0.907996	0.964329	0	CMTR1 only	others	Zfp296	zinc finger protein 296 [Source:MGI Symbol;Acc:MGI:1926956]	protein_coding	protein_coding
ENSMUSG00000036390	Gadd45a	5.35069	-0.283448	2.86e-05	0.00105421	-1	5.53615	-0.533754	4.81e-10	4.71e-08	-1	both	others	Gadd45a	growth arrest and DNA-damage-inducible 45 alpha [Source:MGI Symbol;Acc:MGI:107799]	protein_coding	protein_coding
ENSMUSG00000024663	Rab3il1	0.309074	-0.283258	0.0818712	0.299311	0	-2.15532	-0.214914	0.481934	0.720022	0	others	others	Rab3il1	RAB3A interacting protein (rabin3)-like 1 [Source:MGI Symbol;Acc:MGI:1922010]	protein_coding	protein_coding
ENSMUSG00000094405	Gm23143	5.58408	-0.283061	0.177082	0.45781	0	5.64424	0.176161	0.289897	0.549662	0	others	others	Gm23143	predicted gene, 23143 [Source:MGI Symbol;Acc:MGI:5452920]	snRNA	snRNA
ENSMUSG00000026307	Scly	3.20722	-0.282926	0.00263273	0.031957	-1	1.889	-0.182644	0.156899	0.388628	0	CMTR1 only	others	Scly	selenocysteine lyase [Source:MGI Symbol;Acc:MGI:1355310]	protein_coding	protein_coding
ENSMUSG00000036188	Ankmy2	2.60758	-0.282904	0.000780676	0.0130663	-1	2.85398	-0.432424	4.48e-05	0.000901889	-1	both	others	Ankmy2	ankyrin repeat and MYND domain containing 2 [Source:MGI Symbol;Acc:MGI:2144755]	protein_coding	retained_intron
ENSMUSG00000054708	Ankrd24	1.80247	-0.282664	0.0148034	0.103755	0	1.79889	0.207812	0.0665648	0.224958	0	others	others	Ankrd24	ankyrin repeat domain 24 [Source:MGI Symbol;Acc:MGI:1890394]	protein_coding	retained_intron
ENSMUSG00000064371	mt-Tt	6.18447	-0.282651	0.184325	0.468351	0	7.0415	-0.189219	0.539993	0.765356	0	others	others	mt-Tt	mitochondrially encoded tRNA threonine [Source:MGI Symbol;Acc:MGI:102473]	Mt_tRNA	Mt_tRNA
ENSMUSG00000028076	Cd1d1	1.2388	-0.282638	0.166586	0.443902	0	3.39052	0.158566	0.176926	0.416156	0	others	others	Cd1d1	CD1d1 antigen [Source:MGI Symbol;Acc:MGI:107674]	protein_coding	protein_coding
ENSMUSG00000064853	Gm23442	5.34113	-0.282618	0.145446	0.410281	0	4.94653	0.0998701	0.603962	0.804897	0	others	others	Gm23442	predicted gene, 23442 [Source:MGI Symbol;Acc:MGI:5453219]	snoRNA	snoRNA
ENSMUSG00000034151	Zbbx	0.605523	-0.2819	0.346864	0.653568	0	0.632239	-0.178124	0.367164	0.622313	0	others	others	Zbbx	zinc finger, B-box domain containing [Source:MGI Symbol;Acc:MGI:2674085]	protein_coding	protein_coding
ENSMUSG00000000301	Pemt	1.99943	-0.281883	0.317414	0.626183	0	2.70006	0.0355244	0.812414	0.921621	0	others	others	Pemt	phosphatidylethanolamine N-methyltransferase [Source:MGI Symbol;Acc:MGI:104535]	protein_coding	protein_coding
ENSMUSG00000052566	Hook2	3.62903	-0.281127	0.00405439	0.0428317	-1	3.48568	-0.210768	0.0161232	0.0854088	0	CMTR1 only	others	Hook2	hook microtubule tethering protein 2 [Source:MGI Symbol;Acc:MGI:2181664]	protein_coding	protein_coding
ENSMUSG00000038564	Ift172	2.98179	-0.280625	0.000182784	0.00446416	-1	2.67146	-0.204332	0.0462779	0.176478	0	CMTR1 only	others	Ift172	intraflagellar transport 172 [Source:MGI Symbol;Acc:MGI:2682064]	protein_coding	protein_coding
ENSMUSG00000053332	Gas5	6.04288	-0.280386	2.4e-06	0.000138862	-1	6.25349	0.111404	0.236435	0.491836	0	CMTR1 only	others	Gas5	growth arrest specific 5 [Source:MGI Symbol;Acc:MGI:95659]	processed_transcript	retained_intron
ENSMUSG00000026721	Rabgap1l	1.69815	-0.27999	0.00941132	0.0766593	0	1.13214	0.148898	0.255712	0.515497	0	others	others	Rabgap1l	RAB GTPase activating protein 1-like [Source:MGI Symbol;Acc:MGI:1352507]	protein_coding	protein_coding
ENSMUSG00000103651	Gm37206	3.77363	-0.279919	0.000320021	0.00674335	-1	2.64709	-0.023684	0.921384	0.970025	0	CMTR1 only	others	Gm37206	predicted gene, 37206 [Source:MGI Symbol;Acc:MGI:5610434]	TEC	TEC
ENSMUSG00000026980	Ly75	1.97022	-0.279632	0.00218966	0.027989	-1	5.24005	-0.733354	2.09e-06	7.16e-05	-1	both	others	Ly75	lymphocyte antigen 75 [Source:MGI Symbol;Acc:MGI:106662]	protein_coding	protein_coding
ENSMUSG00000108414	Snhg1	5.24514	-0.279511	2.41e-05	0.000917068	-1	6.28561	0.220719	0.0155202	0.0832257	0	CMTR1 only	others	Snhg1	small nucleolar RNA host gene 1 [Source:MGI Symbol;Acc:MGI:3763743]	processed_transcript	retained_intron
ENSMUSG00000074170	Plekhf1	0.562507	-0.279379	0.0919945	0.31778	0	1.85749	-0.119557	0.357458	0.613554	0	others	others	Plekhf1	pleckstrin homology domain containing, family F (with FYVE domain) member 1 [Source:MGI Symbol;Acc:MGI:1919537]	protein_coding	protein_coding
ENSMUSG00000039873	Neurl2	1.17399	-0.279319	0.420147	0.715881	0	0.475571	0.511915	0.0772971	0.249809	0	others	others	Neurl2	neuralized E3 ubiquitin protein ligase 2 [Source:MGI Symbol;Acc:MGI:3043305]	protein_coding	protein_coding
ENSMUSG00000087141	Plcxd2	0.259967	-0.279197	0.0804406	0.296602	0	-0.39499	-0.391351	0.0203003	0.100993	0	others	others	Plcxd2	phosphatidylinositol-specific phospholipase C, X domain containing 2 [Source:MGI Symbol;Acc:MGI:3647874]	protein_coding	protein_coding
ENSMUSG00000020277	Pfkl	4.88753	-0.279068	3.86e-05	0.00133978	-1	3.60378	0.170541	0.175568	0.415105	0	CMTR1 only	others	Pfkl	phosphofructokinase, liver, B-type [Source:MGI Symbol;Acc:MGI:97547]	protein_coding	protein_coding
ENSMUSG00000022324	Matn2	1.09973	-0.278977	0.0829979	0.301106	0	-0.229923	0.890718	4.64e-06	0.00014186	1	others	others	Matn2	matrilin 2 [Source:MGI Symbol;Acc:MGI:109613]	protein_coding	protein_coding
ENSMUSG00000047153	Khnyn	1.85675	-0.278802	0.00921502	0.0754989	0	1.56944	-0.0817535	0.564909	0.781308	0	others	others	Khnyn	KH and NYN domain containing [Source:MGI Symbol;Acc:MGI:2451333]	protein_coding	protein_coding
ENSMUSG00000067724	Gbx1	-1.62516	-0.278553	0.650837	0.869736	0	-1.11989	0.212823	0.394315	0.64657	0	others	others	Gbx1	gastrulation brain homeobox 1 [Source:MGI Symbol;Acc:MGI:95667]	protein_coding	protein_coding
ENSMUSG00000033902	Mapkbp1	2.15973	-0.278515	0.00047353	0.00901706	-1	1.56971	-0.0232254	0.855684	0.940312	0	CMTR1 only	others	Mapkbp1	mitogen-activated protein kinase binding protein 1 [Source:MGI Symbol;Acc:MGI:1347004]	protein_coding	protein_coding
ENSMUSG00000042644	Itpr3	3.69467	-0.278403	6.83e-06	0.000330263	-1	4.15923	-0.153793	0.178251	0.417967	0	CMTR1 only	others	Itpr3	inositol 1,4,5-triphosphate receptor 3 [Source:MGI Symbol;Acc:MGI:96624]	protein_coding	protein_coding
ENSMUSG00000055652	Klhl25	2.12898	-0.2784	0.00971518	0.0782516	0	1.19836	-0.160226	0.233802	0.488994	0	others	others	Klhl25	kelch-like 25 [Source:MGI Symbol;Acc:MGI:2668031]	protein_coding	protein_coding
ENSMUSG00000069301	Hist1h2ag	5.76964	-0.278388	0.01103	0.0852998	0	5.88825	-0.152086	0.238357	0.493684	0	others	histones	H2ac11	H2A clustered histone 11 [Source:MGI Symbol;Acc:MGI:2448293]	protein_coding	protein_coding
ENSMUSG00000010607	Pigyl	3.2633	-0.278385	0.12603	0.378932	0	4.65815	-0.127269	0.239969	0.495405	0	others	others	Pigyl	phosphatidylinositol glycan anchor biosynthesis, class Y-like [Source:MGI Symbol;Acc:MGI:1913518]	protein_coding	protein_coding
ENSMUSG00000018821	Avpi1	4.48522	-0.278004	0.000780956	0.0130663	-1	5.60511	-0.0519741	0.576982	0.787902	0	CMTR1 only	others	Avpi1	arginine vasopressin-induced 1 [Source:MGI Symbol;Acc:MGI:1916784]	protein_coding	protein_coding
ENSMUSG00000006675	P4htm	1.79177	-0.277899	0.159229	0.433225	0	3.2466	0.209222	0.0984588	0.289893	0	others	others	P4htm	prolyl 4-hydroxylase, transmembrane (endoplasmic reticulum) [Source:MGI Symbol;Acc:MGI:1921693]	protein_coding	protein_coding
ENSMUSG00000027777	Schip1	1.94729	-0.277677	0.053393	0.231366	0	-0.297991	-0.0608033	0.823688	0.926296	0	others	others	Schip1	schwannomin interacting protein 1 [Source:MGI Symbol;Acc:MGI:1353557]	protein_coding	protein_coding
ENSMUSG00000046417	Lrrc75a	1.57291	-0.277664	0.106745	0.347046	0	2.70863	0.255491	0.0232348	0.111209	0	others	others	Lrrc75a	leucine rich repeat containing 75A [Source:MGI Symbol;Acc:MGI:2682293]	protein_coding	protein_coding
ENSMUSG00000030424	Zfp939	0.568033	-0.277607	0.225215	0.522723	0	-0.398656	0.146029	0.536406	0.76253	0	others	others	Zfp939	zinc finger protein 939 [Source:MGI Symbol;Acc:MGI:3036240]	transcribed_unprocessed_pseudogene	processed_transcript
ENSMUSG00000088108	Snora47	4.30805	-0.277552	0.33986	0.64776	0	3.81107	-0.557036	0.0141229	0.0781562	0	others	others	Snora47	small nucleolar RNA, H/ACA box 47 [Source:MGI Symbol;Acc:MGI:3819507]	snoRNA	snoRNA
ENSMUSG00000052752	Traf7	5.60201	-0.277289	2.47e-08	2.98e-06	-1	5.22787	-0.063036	0.532887	0.759783	0	CMTR1 only	others	Traf7	TNF receptor-associated factor 7 [Source:MGI Symbol;Acc:MGI:3042141]	protein_coding	protein_coding
ENSMUSG00000025967	Eef1b2	7.80979	-0.277271	1.58e-13	7.55e-11	-1	8.55079	-0.0147079	0.871423	0.946973	0	CMTR1 only	others	Eef1b2	eukaryotic translation elongation factor 1 beta 2 [Source:MGI Symbol;Acc:MGI:1929520]	protein_coding	protein_coding
ENSMUSG00000027890	Gstm4	1.40069	-0.277221	0.202815	0.493594	0	1.7958	-0.0130378	0.960803	0.990298	0	others	others	Gstm4	glutathione S-transferase, mu 4 [Source:MGI Symbol;Acc:MGI:95862]	protein_coding	protein_coding
ENSMUSG00000091549	Gm6548	2.35	-0.276936	0.131942	0.388797	0	2.57904	0.0880596	0.563469	0.780258	0	others	others	Gm6548	predicted gene 6548 [Source:MGI Symbol;Acc:MGI:3644071]	processed_pseudogene	processed_pseudogene
ENSMUSG00000005069	Pex5	4.2278	-0.276899	3.63e-05	0.00127281	-1	3.22211	-0.252601	0.0276959	0.125032	0	CMTR1 only	others	Pex5	peroxisomal biogenesis factor 5 [Source:MGI Symbol;Acc:MGI:1098808]	protein_coding	protein_coding
ENSMUSG00000078035	Mir293	7.18767	-0.276775	0.0413881	0.198732	0	8.64795	0.244059	0.0454363	0.174667	0	others	others	Mir293	microRNA 293 [Source:MGI Symbol;Acc:MGI:3711326]	miRNA	miRNA
ENSMUSG00000034714	Ttyh2	1.63187	-0.276773	0.05592	0.237717	0	4.33718	-0.157071	0.173196	0.411801	0	others	others	Ttyh2	tweety family member 2 [Source:MGI Symbol;Acc:MGI:2157091]	protein_coding	protein_coding
ENSMUSG00000032855	Pkd1	2.61949	-0.276614	7.66e-06	0.000360805	-1	2.3481	0.2695	0.0210343	0.103606	0	CMTR1 only	others	Pkd1	polycystin 1, transient receptor poteintial channel interacting [Source:MGI Symbol;Acc:MGI:97603]	protein_coding	protein_coding
ENSMUSG00000048310	Pskh1	2.20726	-0.276517	0.0211229	0.131308	0	2.60953	-0.326568	0.00140425	0.0141136	-1	RAM only	others	Pskh1	protein serine kinase H1 [Source:MGI Symbol;Acc:MGI:3528383]	protein_coding	protein_coding
ENSMUSG00000002109	Ddb2	2.21639	-0.276508	0.0486862	0.219081	0	3.12677	0.132297	0.25066	0.508786	0	others	others	Ddb2	damage specific DNA binding protein 2 [Source:MGI Symbol;Acc:MGI:1355314]	protein_coding	processed_transcript
ENSMUSG00000041488	Stx3	3.52083	-0.276475	0.00148888	0.0208181	-1	0.843838	-1.19717	6.26e-11	7.63e-09	-1	both	others	Stx3	syntaxin 3 [Source:MGI Symbol;Acc:MGI:103077]	protein_coding	nonsense_mediated_decay
ENSMUSG00000066026	Dhrs3	0.812348	-0.276383	0.26	0.56289	0	1.44547	0.473603	0.0128001	0.0726583	0	others	others	Dhrs3	dehydrogenase/reductase (SDR family) member 3 [Source:MGI Symbol;Acc:MGI:1315215]	protein_coding	protein_coding
ENSMUSG00000020038	Cry1	4.18005	-0.276353	1.21e-05	0.00052992	-1	4.37171	0.0348841	0.727539	0.877541	0	CMTR1 only	others	Cry1	cryptochrome 1 (photolyase-like) [Source:MGI Symbol;Acc:MGI:1270841]	protein_coding	protein_coding
ENSMUSG00000053769	Lysmd1	-0.615106	-0.276319	0.480779	0.761693	0	-0.0539783	-0.15418	0.499662	0.734176	0	others	others	Lysmd1	LysM, putative peptidoglycan-binding, domain containing 1 [Source:MGI Symbol;Acc:MGI:1919409]	protein_coding	protein_coding
ENSMUSG00000085133	B930095G15Rik	0.508342	-0.276213	0.0834266	0.301828	0	-1.99558	0.47409	0.216256	0.466546	0	others	others	B930095G15Rik	RIKEN cDNA B930095G15 gene [Source:MGI Symbol;Acc:MGI:2443701]	sense_intronic	sense_intronic
ENSMUSG00000087819	Gm25117	7.24449	-0.276172	0.00976627	0.078468	0	5.95847	0.297766	0.0370483	0.152359	0	others	others	Gm25117	predicted gene, 25117 [Source:MGI Symbol;Acc:MGI:5454894]	snoRNA	snoRNA
ENSMUSG00000035142	Nubpl	1.87794	-0.276053	0.0373245	0.18669	0	3.5026	0.0911767	0.418884	0.668945	0	others	others	Nubpl	nucleotide binding protein-like [Source:MGI Symbol;Acc:MGI:1924076]	protein_coding	protein_coding
ENSMUSG00000102275	Gm37144	2.11625	-0.276013	0.172871	0.453355	0	1.16683	-0.0264284	0.938015	0.979608	0	others	others	Gm37144	predicted gene, 37144 [Source:MGI Symbol;Acc:MGI:5610372]	TEC	TEC
ENSMUSG00000036452	Arhgap26	0.951736	-0.27562	0.0068682	0.0619289	0	0.411357	-0.33794	0.00670875	0.0457789	-1	RAM only	others	Arhgap26	Rho GTPase activating protein 26 [Source:MGI Symbol;Acc:MGI:1918552]	protein_coding	protein_coding
ENSMUSG00000102950	Gm37018	3.58768	-0.275099	0.0019756	0.0258667	-1	-1.52489	-0.0926167	0.809441	0.920572	0	CMTR1 only	others	Gm37018	predicted gene, 37018 [Source:MGI Symbol;Acc:MGI:5610246]	TEC	TEC
ENSMUSG00000025997	Ikzf2	-1.54902	-0.275048	0.35304	0.658878	0	-1.00197	-0.0771289	0.699262	0.859393	0	others	others	Ikzf2	IKAROS family zinc finger 2 [Source:MGI Symbol;Acc:MGI:1342541]	protein_coding	protein_coding
ENSMUSG00000032394	Igdcc3	3.52465	-0.274704	0.000998644	0.0155395	-1	2.0085	0.570088	5.36e-05	0.00104416	1	CMTR1 only	others	Igdcc3	immunoglobulin superfamily, DCC subclass, member 3 [Source:MGI Symbol;Acc:MGI:1202390]	protein_coding	protein_coding
ENSMUSG00000097994	Gm26982	3.00356	-0.274686	0.0432035	0.203639	0	1.15505	-0.0835674	0.716644	0.87151	0	others	others	Gm26982	predicted gene, 26982 [Source:MGI Symbol;Acc:MGI:5504097]	antisense	antisense
ENSMUSG00000075702	Selenom	1.2045	-0.274663	0.352844	0.658645	0	1.8968	0.660705	0.000712858	0.00827797	1	others	others	Selenom	selenoprotein M [Source:MGI Symbol;Acc:MGI:2149786]	protein_coding	processed_transcript
ENSMUSG00000033703	Fuk	2.6024	-0.274645	0.00696158	0.0626693	0	2.5591	0.332302	0.00622883	0.043312	1	others	others	Fcsk	fucose kinase [Source:MGI Symbol;Acc:MGI:1916071]	protein_coding	protein_coding
ENSMUSG00000042367	Gjb3	3.34111	-0.274418	0.0354986	0.181253	0	6.88024	-0.224864	0.0611669	0.213623	0	others	others	Gjb3	gap junction protein, beta 3 [Source:MGI Symbol;Acc:MGI:95721]	protein_coding	protein_coding
ENSMUSG00000077711	AF357399	4.99639	-0.274253	0.212276	0.506039	0	4.65169	0.196754	0.306634	0.567327	0	others	others	AF357399	snoRNA AF357399 [Source:MGI Symbol;Acc:MGI:5439844]	snoRNA	snoRNA
ENSMUSG00000105176	Gm43668	2.54831	-0.274051	0.0260505	0.148869	0	0.0199303	0.0571886	0.745372	0.887803	0	others	others	Gm43668	predicted gene 43668 [Source:MGI Symbol;Acc:MGI:5663805]	TEC	TEC
ENSMUSG00000040345	Arhgap9	-0.124217	-0.273934	0.298	0.604884	0	2.33084	-0.517645	1.52e-05	0.000368433	-1	RAM only	others	Arhgap9	Rho GTPase activating protein 9 [Source:MGI Symbol;Acc:MGI:2143764]	protein_coding	retained_intron
ENSMUSG00000015745	Plekho1	2.20121	-0.273659	0.0510099	0.22457	0	1.14542	0.52646	0.00188484	0.0177984	1	others	others	Plekho1	pleckstrin homology domain containing, family O member 1 [Source:MGI Symbol;Acc:MGI:1914470]	protein_coding	protein_coding
ENSMUSG00000006335	Tfpt	3.92439	-0.273621	0.0141211	0.100664	0	3.93763	-0.041952	0.695308	0.856579	0	others	others	Tfpt	TCF3 (E2A) fusion partner [Source:MGI Symbol;Acc:MGI:1916964]	protein_coding	protein_coding
ENSMUSG00000024209	1700061G19Rik	3.12328	-0.273069	0.0137839	0.0992195	0	3.41578	0.236636	0.0508537	0.188297	0	others	others	Acsbg3	acyl-CoA synthetase bubblegum family member 3 [Source:MGI Symbol;Acc:MGI:1925875]	protein_coding	protein_coding
ENSMUSG00000058799	Nap1l1	7.45158	-0.272612	2.21e-07	1.98e-05	-1	6.54651	0.0181524	0.851002	0.938346	0	CMTR1 only	others	Nap1l1	nucleosome assembly protein 1-like 1 [Source:MGI Symbol;Acc:MGI:1855693]	protein_coding	protein_coding
ENSMUSG00000024462	Gabbr1	4.91052	-0.272557	2.42e-07	2.13e-05	-1	3.37456	0.034472	0.745283	0.887803	0	CMTR1 only	others	Gabbr1	gamma-aminobutyric acid (GABA) B receptor, 1 [Source:MGI Symbol;Acc:MGI:1860139]	protein_coding	protein_coding
ENSMUSG00000024019	Cmtr1	1.55839	-0.272551	0.00826056	0.0701986	0	-0.10638	0.54524	0.00176483	0.0169064	1	others	others	Cmtr1	cap methyltransferase 1 [Source:MGI Symbol;Acc:MGI:1921407]	protein_coding	protein_coding
ENSMUSG00000079737	3110001I22Rik	2.68408	-0.272545	0.0354593	0.181253	0	2.77176	0.0599936	0.610653	0.808406	0	others	others	3110001I22Rik	RIKEN cDNA 3110001I22 gene [Source:MGI Symbol;Acc:MGI:1913848]	protein_coding	processed_transcript
ENSMUSG00000074129	Rpl13a	6.1414	-0.27236	1.38e-06	9e-05	-1	9.71232	-0.102427	0.34771	0.6046	0	CMTR1 only	ribo	Rpl13a	ribosomal protein L13A [Source:MGI Symbol;Acc:MGI:1351455]	protein_coding	protein_coding
ENSMUSG00000085172	Gm6542	2.30268	-0.272258	0.256675	0.559175	0	1.94716	-0.285676	0.128625	0.344953	0	others	others	Gm6542	predicted gene 6542 [Source:MGI Symbol;Acc:MGI:3644649]	processed_pseudogene	processed_pseudogene
ENSMUSG00000021696	Elovl7	-0.973635	-0.27199	0.483869	0.764014	0	4.10007	-0.421769	0.0120583	0.0694902	0	others	others	Elovl7	ELOVL family member 7, elongation of long chain fatty acids (yeast) [Source:MGI Symbol;Acc:MGI:1921809]	protein_coding	protein_coding
ENSMUSG00000025969	Nrp2	0.949792	-0.271919	0.0189524	0.121849	0	0.857927	-0.543452	0.000155703	0.00249053	-1	RAM only	others	Nrp2	neuropilin 2 [Source:MGI Symbol;Acc:MGI:1100492]	protein_coding	protein_coding
ENSMUSG00000003746	Man1a	0.985179	-0.271832	0.0900353	0.313479	0	2.00793	0.0440606	0.766756	0.899884	0	others	others	Man1a	mannosidase 1, alpha [Source:MGI Symbol;Acc:MGI:104677]	protein_coding	protein_coding
ENSMUSG00000015312	Gadd45b	2.93273	-0.271623	0.0521995	0.228002	0	4.49597	0.184838	0.0888392	0.272901	0	others	others	Gadd45b	growth arrest and DNA-damage-inducible 45 beta [Source:MGI Symbol;Acc:MGI:107776]	protein_coding	protein_coding
ENSMUSG00000028567	Txndc12	4.14887	-0.271571	0.000801139	0.0133106	-1	6.5549	-0.0581458	0.565214	0.78135	0	CMTR1 only	others	Txndc12	thioredoxin domain containing 12 (endoplasmic reticulum) [Source:MGI Symbol;Acc:MGI:1913323]	protein_coding	protein_coding
ENSMUSG00000049411	Tmem241	0.117093	-0.271378	0.305362	0.612841	0	1.05385	0.0709652	0.640769	0.8234	0	others	others	Tmem241	transmembrane protein 241 [Source:MGI Symbol;Acc:MGI:2442435]	protein_coding	nonsense_mediated_decay
ENSMUSG00000079364	Gm3558	-0.67877	-0.271368	0.576677	0.823615	0	-0.610777	0.281187	0.31902	0.579278	0	others	others	Gm3558	predicted gene 3558 [Source:MGI Symbol;Acc:MGI:3781735]	protein_coding	protein_coding
ENSMUSG00000028860	Sytl1	-0.0328763	-0.270678	0.389732	0.690741	0	-0.687794	0.331415	0.225713	0.479361	0	others	others	Sytl1	synaptotagmin-like 1 [Source:MGI Symbol;Acc:MGI:1933365]	protein_coding	processed_transcript
ENSMUSG00000048895	Cdk5r1	0.924553	-0.27059	0.0902148	0.313842	0	-0.27664	-0.0626816	0.723063	0.875717	0	others	others	Cdk5r1	cyclin-dependent kinase 5, regulatory subunit 1 (p35) [Source:MGI Symbol;Acc:MGI:101764]	protein_coding	protein_coding
ENSMUSG00000037685	Atp8a1	1.95889	-0.270497	0.00145741	0.0204639	-1	3.11962	-0.126264	0.442977	0.687514	0	CMTR1 only	others	Atp8a1	ATPase, aminophospholipid transporter (APLT), class I, type 8A, member 1 [Source:MGI Symbol;Acc:MGI:1330848]	protein_coding	protein_coding
ENSMUSG00000067713	Prkag1	4.31136	-0.270463	0.000264119	0.00588219	-1	4.36184	-0.205691	0.0402171	0.16086	0	CMTR1 only	others	Prkag1	protein kinase, AMP-activated, gamma 1 non-catalytic subunit [Source:MGI Symbol;Acc:MGI:108411]	protein_coding	protein_coding
ENSMUSG00000029862	Clcn1	1.54871	-0.27039	0.0729257	0.279204	0	-1.51859	-0.0754292	0.850501	0.938146	0	others	others	Clcn1	chloride channel, voltage-sensitive 1 [Source:MGI Symbol;Acc:MGI:88417]	protein_coding	protein_coding
ENSMUSG00000070939	Tgfbrap1	1.76065	-0.270226	0.00992067	0.079294	0	0.782681	-0.260492	0.0259264	0.119549	0	others	others	Tgfbrap1	transforming growth factor, beta receptor associated protein 1 [Source:MGI Symbol;Acc:MGI:2447427]	protein_coding	protein_coding
ENSMUSG00000025466	Fuom	1.78434	-0.270101	0.283027	0.588161	0	2.80993	-0.154452	0.336406	0.593338	0	others	others	Fuom	fucose mutarotase [Source:MGI Symbol;Acc:MGI:1916314]	protein_coding	protein_coding
ENSMUSG00000021870	Slmap	4.88996	-0.270061	5.62e-07	4.09e-05	-1	4.47386	-0.148326	0.0975064	0.288166	0	CMTR1 only	others	Slmap	sarcolemma associated protein [Source:MGI Symbol;Acc:MGI:1933549]	protein_coding	protein_coding
ENSMUSG00000026958	Dpp7	3.4952	-0.270043	0.00147456	0.0206525	-1	3.8116	0.126095	0.286625	0.546889	0	CMTR1 only	others	Dpp7	dipeptidylpeptidase 7 [Source:MGI Symbol;Acc:MGI:1933213]	protein_coding	processed_transcript
ENSMUSG00000031297	Slc7a3	5.82339	-0.26998	2.35e-05	0.000900122	-1	8.12095	0.0467279	0.607666	0.806815	0	CMTR1 only	others	Slc7a3	solute carrier family 7 (cationic amino acid transporter, y+ system), member 3 [Source:MGI Symbol;Acc:MGI:1100521]	protein_coding	protein_coding
ENSMUSG00000100680	1810044D09Rik	1.52382	-0.269968	0.591381	0.834018	0	1.37345	0.155789	0.631669	0.818286	0	others	others	1810044D09Rik	RIKEN cDNA 1810044D09 gene [Source:MGI Symbol;Acc:MGI:1917048]	lincRNA	lincRNA
ENSMUSG00000022389	Tef	2.80245	-0.269698	0.000296442	0.00638058	-1	2.92906	0.289666	0.0026485	0.0229006	1	CMTR1 only	others	Tef	thyrotroph embryonic factor [Source:MGI Symbol;Acc:MGI:98663]	protein_coding	protein_coding
ENSMUSG00000044934	Zfp367	3.52633	-0.269695	0.000225645	0.00525695	-1	4.84273	-0.183491	0.103997	0.301032	0	CMTR1 only	others	Zfp367	zinc finger protein 367 [Source:MGI Symbol;Acc:MGI:2442266]	protein_coding	protein_coding
ENSMUSG00000071451	Psmg4	4.42663	-0.26966	0.0353993	0.181189	0	6.11637	-0.0462039	0.588526	0.795241	0	others	others	Psmg4	proteasome (prosome, macropain) assembly chaperone 4 [Source:MGI Symbol;Acc:MGI:1916916]	protein_coding	protein_coding
ENSMUSG00000040269	Mrps28	4.74023	-0.269654	0.00239477	0.0299904	-1	5.23143	0.000839317	0.995846	1	0	CMTR1 only	others	Mrps28	mitochondrial ribosomal protein S28 [Source:MGI Symbol;Acc:MGI:1913480]	protein_coding	protein_coding
ENSMUSG00000037349	Nudt22	2.24662	-0.269532	0.176839	0.457271	0	2.76704	-0.148815	0.304732	0.565676	0	others	others	Nudt22	nudix (nucleoside diphosphate linked moiety X)-type motif 22 [Source:MGI Symbol;Acc:MGI:1915573]	protein_coding	protein_coding
ENSMUSG00000040282	BC052040	3.28367	-0.269464	0.0011167	0.0168882	-1	1.40554	-0.562259	7.66e-05	0.00140956	-1	both	others	BC052040	cDNA sequence BC052040 [Source:MGI Symbol;Acc:MGI:3026886]	protein_coding	protein_coding
ENSMUSG00000103922	Gm6123	2.36323	-0.269351	0.180241	0.462331	0	3.49475	0.0997676	0.388963	0.641503	0	others	others	Gm6123	predicted gene 6123 [Source:MGI Symbol;Acc:MGI:3647047]	processed_pseudogene	processed_pseudogene
ENSMUSG00000075595	Zfp652	4.40326	-0.269269	1e-07	1.01e-05	-1	2.27583	-0.352855	4.91e-05	0.000974258	-1	both	others	Zfp652	zinc finger protein 652 [Source:MGI Symbol;Acc:MGI:2442221]	protein_coding	protein_coding
ENSMUSG00000007837	Prrg2	1.18678	-0.269259	0.255411	0.558171	0	2.93362	0.562278	5.55e-05	0.00107501	1	others	others	Prrg2	proline-rich Gla (G-carboxyglutamic acid) polypeptide 2 [Source:MGI Symbol;Acc:MGI:1929596]	protein_coding	protein_coding
ENSMUSG00000030203	Dusp16	2.51108	-0.26911	0.000418493	0.00811765	-1	2.496	-0.125886	0.233083	0.488224	0	CMTR1 only	others	Dusp16	dual specificity phosphatase 16 [Source:MGI Symbol;Acc:MGI:1917936]	protein_coding	protein_coding
ENSMUSG00000017405	Nek8	2.83031	-0.269028	0.00328091	0.0370791	-1	2.14747	0.343137	0.00440024	0.0334409	1	CMTR1 only	others	Nek8	NIMA (never in mitosis gene a)-related expressed kinase 8 [Source:MGI Symbol;Acc:MGI:1890646]	protein_coding	protein_coding
ENSMUSG00000022419	Deptor	2.71011	-0.268925	0.000139898	0.003652	-1	2.15424	0.131394	0.180572	0.420921	0	CMTR1 only	others	Deptor	DEP domain containing MTOR-interacting protein [Source:MGI Symbol;Acc:MGI:2146322]	protein_coding	protein_coding
ENSMUSG00000083396	Gm15542	1.11416	-0.268802	0.321834	0.630107	0	0.495965	0.205565	0.376031	0.631918	0	others	others	Gm15542	predicted gene 15542 [Source:MGI Symbol;Acc:MGI:3782990]	processed_pseudogene	processed_pseudogene
ENSMUSG00000051703	Tmem198	-0.26539	-0.268502	0.485416	0.764972	0	0.112425	-0.100679	0.661878	0.837745	0	others	others	Tmem198	transmembrane protein 198 [Source:MGI Symbol;Acc:MGI:2443133]	protein_coding	protein_coding
ENSMUSG00000026193	Fn1	7.00943	-0.268445	6.3e-05	0.00192979	-1	6.59332	-0.218369	0.147169	0.373977	0	CMTR1 only	others	Fn1	fibronectin 1 [Source:MGI Symbol;Acc:MGI:95566]	protein_coding	protein_coding
ENSMUSG00000061048	Cdh3	3.16346	-0.26797	0.00635476	0.0589234	0	3.84362	-0.153465	0.142085	0.366171	0	others	others	Cdh3	cadherin 3 [Source:MGI Symbol;Acc:MGI:88356]	protein_coding	protein_coding
ENSMUSG00000041930	Fam222a	1.64187	-0.26796	0.0534685	0.231604	0	-0.926545	-0.176633	0.50945	0.741969	0	others	others	Fam222a	family with sequence similarity 222, member A [Source:MGI Symbol;Acc:MGI:3605543]	protein_coding	protein_coding
ENSMUSG00000093656	Gm20628	-0.295486	-0.267886	0.400602	0.698559	0	-0.657262	-0.406152	0.14266	0.367149	0	others	others	Gm20628	predicted gene 20628 [Source:MGI Symbol;Acc:MGI:5313075]	antisense	antisense
ENSMUSG00000041762	Gpr155	-1.0861	-0.267837	0.400625	0.698559	0	-0.355216	0.42835	0.0461964	0.176264	0	others	others	Gpr155	G protein-coupled receptor 155 [Source:MGI Symbol;Acc:MGI:1915776]	protein_coding	protein_coding
ENSMUSG00000017756	Slc12a7	4.98007	-0.267766	2.24e-05	0.000873651	-1	5.67047	0.162679	0.135413	0.356013	0	CMTR1 only	others	Slc12a7	solute carrier family 12, member 7 [Source:MGI Symbol;Acc:MGI:1342283]	protein_coding	protein_coding
ENSMUSG00000002910	Arrdc2	2.18332	-0.267596	0.0798788	0.295226	0	1.6677	0.148644	0.282395	0.542516	0	others	others	Arrdc2	arrestin domain containing 2 [Source:MGI Symbol;Acc:MGI:1918057]	protein_coding	protein_coding
ENSMUSG00000038975	Rabggtb	6.61737	-0.267591	4.26e-08	4.81e-06	-1	6.89478	0.0848048	0.322533	0.582683	0	CMTR1 only	others	Rabggtb	Rab geranylgeranyl transferase, b subunit [Source:MGI Symbol;Acc:MGI:99537]	protein_coding	protein_coding
ENSMUSG00000028958	Tmub1	1.3108	-0.267457	0.247168	0.549223	0	3.23999	-0.0248561	0.828541	0.92779	0	others	others	Tmub1	transmembrane and ubiquitin-like domain containing 1 [Source:MGI Symbol;Acc:MGI:1923764]	protein_coding	protein_coding
ENSMUSG00000045594	Glb1	3.71194	-0.267426	0.000441427	0.00848766	-1	6.17938	-0.076691	0.504526	0.737658	0	CMTR1 only	others	Glb1	galactosidase, beta 1 [Source:MGI Symbol;Acc:MGI:88151]	protein_coding	protein_coding
ENSMUSG00000030979	Uros	1.63119	-0.267081	0.158993	0.432722	0	1.38883	0.375055	0.0404218	0.161408	0	others	others	Uros	uroporphyrinogen III synthase [Source:MGI Symbol;Acc:MGI:98917]	protein_coding	protein_coding
ENSMUSG00000089762	Ier5l	3.11419	-0.26702	0.0330475	0.173572	0	2.67191	-0.0959243	0.45253	0.695584	0	others	others	Ier5l	immediate early response 5-like [Source:MGI Symbol;Acc:MGI:1919750]	protein_coding	protein_coding
ENSMUSG00000050410	Tcf19	2.10451	-0.266859	0.0698514	0.272114	0	3.4195	-0.352634	0.00107305	0.0114999	-1	RAM only	others	Tcf19	transcription factor 19 [Source:MGI Symbol;Acc:MGI:103180]	protein_coding	protein_coding
ENSMUSG00000056413	Adap1	2.87414	-0.26657	0.0716631	0.276332	0	3.22957	0.432373	0.000260325	0.00371981	1	others	others	Adap1	ArfGAP with dual PH domains 1 [Source:MGI Symbol;Acc:MGI:2442201]	protein_coding	protein_coding
ENSMUSG00000033318	Gstt2	2.26501	-0.265936	0.0348452	0.179178	0	0.508898	-0.0708783	0.794777	0.912395	0	others	others	Gstt2	glutathione S-transferase, theta 2 [Source:MGI Symbol;Acc:MGI:106188]	protein_coding	protein_coding
ENSMUSG00000002475	Abhd3	-0.651979	-0.265769	0.5964	0.836787	0	3.2584	0.258942	0.0584127	0.206547	0	others	others	Abhd3	abhydrolase domain containing 3 [Source:MGI Symbol;Acc:MGI:2147183]	protein_coding	protein_coding
ENSMUSG00000097545	Mir124a-1hg	2.18585	-0.26564	0.0110922	0.0855425	0	0.334635	0.619065	0.000339484	0.00457797	1	others	others	Mir124a-1hg	Mir124-1 host gene (non-protein coding) [Source:MGI Symbol;Acc:MGI:2442197]	lincRNA	lincRNA
ENSMUSG00000034282	Evpl	-0.254201	-0.265598	0.167317	0.444703	0	-1.07428	0.500216	0.0180385	0.0928649	0	others	others	Evpl	envoplakin [Source:MGI Symbol;Acc:MGI:107507]	protein_coding	protein_coding
ENSMUSG00000081669	Npm3-ps1	2.67836	-0.265586	0.298794	0.605833	0	3.26897	-0.274236	0.1695	0.406989	0	others	others	Npm3-ps1	nucleoplasmin 3, pseudogene 1 [Source:MGI Symbol;Acc:MGI:894683]	processed_pseudogene	processed_pseudogene
ENSMUSG00000043592	Unc5cl	-0.969384	-0.265253	0.55705	0.813143	0	-0.920081	-0.0384328	0.95067	0.985775	0	others	others	Unc5cl	unc-5 family C-terminal like [Source:MGI Symbol;Acc:MGI:1923839]	protein_coding	protein_coding
ENSMUSG00000044968	Napepld	1.43502	-0.264977	0.0399876	0.194641	0	1.81154	0.0425117	0.724887	0.87657	0	others	others	Napepld	N-acyl phosphatidylethanolamine phospholipase D [Source:MGI Symbol;Acc:MGI:2140885]	protein_coding	protein_coding
ENSMUSG00000019970	Sgk1	5.69831	-0.264967	5.81e-07	4.22e-05	-1	7.29448	-0.200802	0.0710191	0.236051	0	CMTR1 only	others	Sgk1	serum/glucocorticoid regulated kinase 1 [Source:MGI Symbol;Acc:MGI:1340062]	protein_coding	protein_coding
ENSMUSG00000057176	Ccdc189	-0.126373	-0.26491	0.411864	0.708424	0	-0.447034	0.181372	0.502056	0.735715	0	others	others	Ccdc189	coiled-coil domain containing 189 [Source:MGI Symbol;Acc:MGI:2685012]	protein_coding	protein_coding
ENSMUSG00000021773	Comtd1	2.77953	-0.264802	0.0314159	0.168072	0	3.05219	0.116353	0.284896	0.54499	0	others	others	Comtd1	catechol-O-methyltransferase domain containing 1 [Source:MGI Symbol;Acc:MGI:1916406]	protein_coding	protein_coding
ENSMUSG00000002105	Slc39a13	1.5396	-0.264271	0.0844025	0.303823	0	1.88197	0.0193213	0.892812	0.957239	0	others	others	Slc39a13	solute carrier family 39 (metal ion transporter), member 13 [Source:MGI Symbol;Acc:MGI:1915677]	protein_coding	protein_coding
ENSMUSG00000040466	Blvrb	3.00363	-0.263987	0.0215134	0.132765	0	2.99246	0.0922454	0.477853	0.716595	0	others	others	Blvrb	biliverdin reductase B (flavin reductase (NADPH)) [Source:MGI Symbol;Acc:MGI:2385271]	protein_coding	retained_intron
ENSMUSG00000043259	Fam13c	2.95813	-0.263939	0.00218172	0.027909	-1	2.82589	0.00712098	0.95692	0.989009	0	CMTR1 only	others	Fam13c	family with sequence similarity 13, member C [Source:MGI Symbol;Acc:MGI:1918971]	protein_coding	protein_coding
ENSMUSG00000000305	Cdh4	1.24898	-0.263868	0.00914644	0.0751215	0	2.34474	-0.0915491	0.571764	0.785777	0	others	others	Cdh4	cadherin 4 [Source:MGI Symbol;Acc:MGI:99218]	protein_coding	protein_coding
ENSMUSG00000032602	Slc25a20	4.01288	-0.263683	0.00109224	0.0166542	-1	6.12815	0.0915755	0.312078	0.572855	0	CMTR1 only	others	Slc25a20	solute carrier family 25 (mitochondrial carnitine/acylcarnitine translocase), member 20 [Source:MGI Symbol;Acc:MGI:1928738]	protein_coding	protein_coding
ENSMUSG00000051243	Islr2	1.11812	-0.263484	0.0685605	0.268464	0	4.24593	0.0970908	0.603597	0.804873	0	others	others	Islr2	immunoglobulin superfamily containing leucine-rich repeat 2 [Source:MGI Symbol;Acc:MGI:2444277]	protein_coding	protein_coding
ENSMUSG00000102573	Gm7265	3.36344	-0.263157	0.000530863	0.00991637	-1	-0.588525	0.255273	0.314167	0.574292	0	CMTR1 only	others	Gm7265	predicted gene 7265 [Source:MGI Symbol;Acc:MGI:3648991]	TEC	TEC
ENSMUSG00000024948	Map4k2	2.38003	-0.262959	0.00240406	0.0300801	-1	1.14814	0.347581	0.00805678	0.052273	0	CMTR1 only	others	Map4k2	mitogen-activated protein kinase kinase kinase kinase 2 [Source:MGI Symbol;Acc:MGI:1346883]	protein_coding	protein_coding
ENSMUSG00000030431	Tmem238	2.74825	-0.262832	0.0728953	0.279204	0	3.40721	-0.0811308	0.511345	0.743483	0	others	others	Tmem238	transmembrane protein 238 [Source:MGI Symbol;Acc:MGI:1922935]	protein_coding	protein_coding
ENSMUSG00000026853	Crat	1.8489	-0.262798	0.00947302	0.0770451	0	2.0591	0.400916	0.000876622	0.00972469	1	others	others	Crat	carnitine acetyltransferase [Source:MGI Symbol;Acc:MGI:109501]	protein_coding	protein_coding
ENSMUSG00000024247	Pkdcc	3.15406	-0.262468	0.0187737	0.120959	0	2.9468	0.308524	0.00371292	0.029611	1	others	others	Pkdcc	protein kinase domain containing, cytoplasmic [Source:MGI Symbol;Acc:MGI:2147077]	protein_coding	protein_coding
ENSMUSG00000033416	Gucd1	1.79184	-0.262345	0.0287702	0.15865	0	2.49002	-0.125564	0.345277	0.602853	0	others	others	Gucd1	guanylyl cyclase domain containing 1 [Source:MGI Symbol;Acc:MGI:1916028]	protein_coding	protein_coding
ENSMUSG00000026972	Arrdc1	2.67321	-0.262322	0.0291712	0.160025	0	1.42954	0.295893	0.0787688	0.253211	0	others	others	Arrdc1	arrestin domain containing 1 [Source:MGI Symbol;Acc:MGI:2446136]	protein_coding	protein_coding
ENSMUSG00000034164	Emid1	1.27149	-0.262271	0.237649	0.537952	0	1.71272	0.368418	0.0132069	0.0741203	0	others	others	Emid1	EMI domain containing 1 [Source:MGI Symbol;Acc:MGI:2155091]	protein_coding	protein_coding
ENSMUSG00000022099	Dmtn	3.36102	-0.262162	0.000132279	0.00348068	-1	1.22675	0.220815	0.132104	0.35083	0	CMTR1 only	others	Dmtn	dematin actin binding protein [Source:MGI Symbol;Acc:MGI:99670]	protein_coding	protein_coding
ENSMUSG00000002325	Irf9	1.54871	-0.26204	0.087131	0.308453	0	1.56225	0.0527947	0.709605	0.867198	0	others	others	Irf9	interferon regulatory factor 9 [Source:MGI Symbol;Acc:MGI:107587]	protein_coding	protein_coding
ENSMUSG00000040811	Eml2	3.27773	-0.261826	0.00198225	0.0258934	-1	2.94525	-0.0477806	0.6755	0.84573	0	CMTR1 only	others	Eml2	echinoderm microtubule associated protein like 2 [Source:MGI Symbol;Acc:MGI:1919455]	protein_coding	protein_coding
ENSMUSG00000059674	Cdh24	1.33117	-0.261776	0.0909867	0.315606	0	1.41501	0.152573	0.410355	0.661863	0	others	others	Cdh24	cadherin-like 24 [Source:MGI Symbol;Acc:MGI:1928330]	protein_coding	protein_coding
ENSMUSG00000040891	Foxa3	-1.02028	-0.261734	0.72443	0.912155	0	-0.312453	-0.0856735	0.746476	0.88851	0	others	others	Foxa3	forkhead box A3 [Source:MGI Symbol;Acc:MGI:1347477]	protein_coding	protein_coding
ENSMUSG00000037822	Smim14	1.2356	-0.261638	0.0189555	0.121849	0	2.37646	-0.103974	0.28528	0.545146	0	others	others	Smim14	small integral membrane protein 14 [Source:MGI Symbol;Acc:MGI:1915802]	protein_coding	retained_intron
ENSMUSG00000024169	Ift140	1.9533	-0.261286	0.00386699	0.0416431	-1	1.9924	-0.32245	0.00659616	0.0452566	-1	both	others	Ift140	intraflagellar transport 140 [Source:MGI Symbol;Acc:MGI:2146906]	protein_coding	protein_coding
ENSMUSG00000055866	Per2	-0.00870214	-0.261224	0.116256	0.36275	0	-0.671973	0.0554392	0.769467	0.900985	0	others	others	Per2	period circadian clock 2 [Source:MGI Symbol;Acc:MGI:1195265]	protein_coding	protein_coding
ENSMUSG00000086454	Platr14	5.53726	-0.261146	0.00399753	0.042401	-1	5.82541	0.105195	0.327077	0.585872	0	CMTR1 only	others	Platr14	pluripotency associated transcript 14 [Source:MGI Symbol;Acc:MGI:1922209]	processed_transcript	processed_transcript
ENSMUSG00000036473	Tbc1d24	2.15442	-0.260489	0.00107215	0.016453	-1	1.39956	0.300287	0.0216954	0.106051	0	CMTR1 only	others	Tbc1d24	TBC1 domain family, member 24 [Source:MGI Symbol;Acc:MGI:2443456]	protein_coding	protein_coding
ENSMUSG00000078813	Leng1	1.75239	-0.260426	0.0792945	0.293617	0	1.38648	0.164287	0.273098	0.533079	0	others	others	Leng1	leukocyte receptor cluster (LRC) member 1 [Source:MGI Symbol;Acc:MGI:1917007]	protein_coding	protein_coding
ENSMUSG00000040693	Slco4c1	0.963713	-0.260253	0.0779978	0.290679	0	2.41393	0.20225	0.0789173	0.253513	0	others	others	Slco4c1	solute carrier organic anion transporter family, member 4C1 [Source:MGI Symbol;Acc:MGI:2442784]	protein_coding	protein_coding
ENSMUSG00000030035	Wbp1	3.25021	-0.260136	0.0191688	0.122605	0	4.55009	-0.223045	0.0235028	0.112072	0	others	others	Wbp1	WW domain binding protein 1 [Source:MGI Symbol;Acc:MGI:104710]	protein_coding	protein_coding
ENSMUSG00000075415	Fnbp1	3.81233	-0.259934	2.18e-07	1.96e-05	-1	1.88597	-0.0026688	0.983964	1	0	CMTR1 only	others	Fnbp1	formin binding protein 1 [Source:MGI Symbol;Acc:MGI:109606]	protein_coding	protein_coding
ENSMUSG00000031165	Was	-0.690468	-0.259749	0.617048	0.848486	0	1.28203	-0.222743	0.178512	0.418294	0	others	others	Was	Wiskott-Aldrich syndrome [Source:MGI Symbol;Acc:MGI:105059]	protein_coding	protein_coding
ENSMUSG00000045053	Kcng3	1.4544	-0.259098	0.0670446	0.264641	0	-1.39769	0.616765	0.0294505	0.13062	0	others	others	Kcng3	potassium voltage-gated channel, subfamily G, member 3 [Source:MGI Symbol;Acc:MGI:2663923]	protein_coding	protein_coding
ENSMUSG00000019027	Dnah1	-2.65503	-0.25891	0.484813	0.764817	0	-2.88684	0.490732	0.116048	0.322868	0	others	others	Dnah1	dynein, axonemal, heavy chain 1 [Source:MGI Symbol;Acc:MGI:107721]	protein_coding	protein_coding
ENSMUSG00000028573	Fggy	1.31235	-0.25884	0.114325	0.359075	0	0.744239	-0.279019	0.117338	0.324901	0	others	others	Fggy	FGGY carbohydrate kinase domain containing [Source:MGI Symbol;Acc:MGI:1922828]	protein_coding	processed_transcript
ENSMUSG00000021786	Oxsm	0.493559	-0.258503	0.180309	0.462331	0	1.9856	-0.0316418	0.784541	0.907172	0	others	others	Oxsm	3-oxoacyl-ACP synthase, mitochondrial [Source:MGI Symbol;Acc:MGI:1918397]	protein_coding	protein_coding
ENSMUSG00000037979	Ccdc92	2.73044	-0.258181	0.00681515	0.0615311	0	1.62881	0.0757388	0.607524	0.806781	0	others	others	Ccdc92	coiled-coil domain containing 92 [Source:MGI Symbol;Acc:MGI:106485]	protein_coding	protein_coding
ENSMUSG00000064945	Rny3	7.11712	-0.258119	0.0238495	0.141026	0	5.82388	0.259135	0.42033	0.670176	0	others	others	Rny3	RNA, Y3 small cytoplasmic (associated with Ro protein) [Source:MGI Symbol;Acc:MGI:107304]	misc_RNA	misc_RNA
ENSMUSG00000030275	Etnk1	5.87536	-0.258016	1.02e-07	1.01e-05	-1	6.08295	-0.107571	0.336897	0.593594	0	CMTR1 only	others	Etnk1	ethanolamine kinase 1 [Source:MGI Symbol;Acc:MGI:1922570]	protein_coding	protein_coding
ENSMUSG00000026676	Ccdc3	2.58291	-0.257894	0.0176613	0.116584	0	4.1553	-0.194164	0.110082	0.312656	0	others	others	Ccdc3	coiled-coil domain containing 3 [Source:MGI Symbol;Acc:MGI:1921436]	protein_coding	protein_coding
ENSMUSG00000028278	Rragd	4.06923	-0.257808	2e-05	0.000804145	-1	1.54516	0.00809931	0.952716	0.986472	0	CMTR1 only	others	Rragd	Ras-related GTP binding D [Source:MGI Symbol;Acc:MGI:1098604]	protein_coding	protein_coding
ENSMUSG00000032346	Ooep	2.3168	-0.257512	0.0496824	0.221829	0	3.92823	-0.0754327	0.434986	0.682222	0	others	others	Ooep	oocyte expressed protein [Source:MGI Symbol;Acc:MGI:1915218]	protein_coding	protein_coding
ENSMUSG00000043372	Hexim2	1.37738	-0.257498	0.226533	0.524015	0	2.08548	-0.0614606	0.6504	0.829973	0	others	others	Hexim2	hexamethylene bis-acetamide inducible 2 [Source:MGI Symbol;Acc:MGI:1918309]	protein_coding	protein_coding
ENSMUSG00000072294	Klf12	2.66176	-0.257114	0.000712223	0.0122843	-1	0.203459	0.00964755	0.969425	0.993239	0	CMTR1 only	others	Klf12	Kruppel-like factor 12 [Source:MGI Symbol;Acc:MGI:1333796]	protein_coding	protein_coding
ENSMUSG00000028582	Cc2d1b	4.43572	-0.256914	0.000385909	0.00764238	-1	3.42781	0.0464995	0.601068	0.802888	0	CMTR1 only	others	Cc2d1b	coiled-coil and C2 domain containing 1B [Source:MGI Symbol;Acc:MGI:2443076]	protein_coding	protein_coding
ENSMUSG00000025648	Pfkfb4	0.623066	-0.256758	0.144827	0.409675	0	0.423846	0.0285251	0.90199	0.961404	0	others	others	Pfkfb4	6-phosphofructo-2-kinase/fructose-2,6-biphosphatase 4 [Source:MGI Symbol;Acc:MGI:2687284]	protein_coding	protein_coding
ENSMUSG00000064120	Mocs1	2.28936	-0.256704	0.0277441	0.154886	0	2.63187	0.142973	0.213848	0.463149	0	others	others	Mocs1	molybdenum cofactor synthesis 1 [Source:MGI Symbol;Acc:MGI:1928904]	protein_coding	protein_coding
ENSMUSG00000020420	Zfp607a	1.07569	-0.256243	0.0744461	0.283201	0	1.48357	-0.0657905	0.617382	0.81138	0	others	others	Zfp607a	zinc finger protein 607A [Source:MGI Symbol;Acc:MGI:3584526]	protein_coding	protein_coding
ENSMUSG00000002342	Tmem161a	3.0131	-0.256241	0.00318761	0.0363201	-1	4.3377	0.247676	0.00956123	0.0589885	0	CMTR1 only	others	Tmem161a	transmembrane protein 161A [Source:MGI Symbol;Acc:MGI:2384577]	protein_coding	protein_coding
ENSMUSG00000068079	Tcf15	5.41673	-0.256198	0.000670231	0.0117566	-1	4.15282	0.0287478	0.829703	0.928273	0	CMTR1 only	others	Tcf15	transcription factor 15 [Source:MGI Symbol;Acc:MGI:104664]	protein_coding	protein_coding
ENSMUSG00000032323	Cyp11a1	0.766509	-0.256165	0.282439	0.587777	0	4.29315	0.36498	5.03e-05	0.000991806	1	others	others	Cyp11a1	cytochrome P450, family 11, subfamily a, polypeptide 1 [Source:MGI Symbol;Acc:MGI:88582]	protein_coding	protein_coding
ENSMUSG00000054753	AU018091	5.14893	-0.256153	2.33e-06	0.00013741	-1	6.31121	-0.386411	0.000772601	0.00883154	-1	both	others	AU018091	expressed sequence AU018091 [Source:MGI Symbol;Acc:MGI:2142124]	protein_coding	protein_coding
ENSMUSG00000065725	Gm26165	5.1976	-0.256095	0.265617	0.570092	0	3.81729	0.261348	0.255903	0.515663	0	others	others	Gm26165	predicted gene, 26165 [Source:MGI Symbol;Acc:MGI:5455942]	snoRNA	snoRNA
ENSMUSG00000091997	Gm6611	2.1691	-0.255727	0.126628	0.37951	0	-0.0319479	-0.056244	0.893247	0.957313	0	others	others	Gm6611	predicted gene 6611 [Source:MGI Symbol;Acc:MGI:3645568]	processed_pseudogene	processed_pseudogene
ENSMUSG00000066607	6030419C18Rik	1.34948	-0.255665	0.175939	0.456527	0	2.03976	-0.257078	0.140746	0.364253	0	others	others	Insyn1	inhibitory synaptic factor 1 [Source:MGI Symbol;Acc:MGI:2442108]	protein_coding	protein_coding
ENSMUSG00000020063	Sirt1	4.60761	-0.255653	0.000131215	0.00346877	-1	5.17558	0.0501298	0.561621	0.779172	0	CMTR1 only	others	Sirt1	sirtuin 1 [Source:MGI Symbol;Acc:MGI:2135607]	protein_coding	protein_coding
ENSMUSG00000087963	Gm25394	4.77884	-0.255628	0.289824	0.596049	0	5.25829	0.0198892	0.930757	0.975156	0	others	others	Gm25394	predicted gene, 25394 [Source:MGI Symbol;Acc:MGI:5455171]	snoRNA	snoRNA
ENSMUSG00000011589	Fsd1	2.68577	-0.255469	0.0342719	0.177213	0	1.72338	0.186414	0.246423	0.503246	0	others	others	Fsd1	fibronectin type 3 and SPRY domain-containing protein [Source:MGI Symbol;Acc:MGI:1934858]	protein_coding	protein_coding
ENSMUSG00000033545	Znrf1	2.9432	-0.25514	0.00118085	0.0176346	-1	2.63501	0.0600738	0.505001	0.737964	0	CMTR1 only	others	Znrf1	zinc and ring finger 1 [Source:MGI Symbol;Acc:MGI:2177308]	protein_coding	protein_coding
ENSMUSG00000007035	Msh5	0.565029	-0.254792	0.234231	0.533334	0	-0.688692	0.279314	0.258039	0.517476	0	others	others	Msh5	mutS homolog 5 [Source:MGI Symbol;Acc:MGI:1329021]	protein_coding	protein_coding
ENSMUSG00000025036	Sfxn2	2.19499	-0.254768	0.0134696	0.0980735	0	3.0714	0.372383	0.00224108	0.0201886	1	others	others	Sfxn2	sideroflexin 2 [Source:MGI Symbol;Acc:MGI:2137678]	protein_coding	protein_coding
ENSMUSG00000044626	Liph	2.89983	-0.254599	0.00132475	0.0191985	-1	4.85635	-0.0683165	0.525943	0.754803	0	CMTR1 only	others	Liph	lipase, member H [Source:MGI Symbol;Acc:MGI:2388029]	protein_coding	protein_coding
ENSMUSG00000020923	Ubtf	5.94082	-0.254482	2.78e-10	5.79e-08	-1	5.06694	-0.112044	0.233644	0.488814	0	CMTR1 only	others	Ubtf	upstream binding transcription factor, RNA polymerase I [Source:MGI Symbol;Acc:MGI:98512]	protein_coding	protein_coding
ENSMUSG00000104063	Pcdhgb7	0.00878578	-0.254434	0.27427	0.57964	0	-0.188158	0.242529	0.170343	0.408095	0	others	others	Pcdhgb7	protocadherin gamma subfamily B, 7 [Source:MGI Symbol;Acc:MGI:1935199]	protein_coding	protein_coding
ENSMUSG00000043439	Epop	5.81134	-0.254188	8.01e-05	0.00234043	-1	4.85095	-0.106408	0.213006	0.462189	0	CMTR1 only	others	Epop	elongin BC and polycomb repressive complex 2 associated protein [Source:MGI Symbol;Acc:MGI:2143991]	protein_coding	protein_coding
ENSMUSG00000102225	Gm37983	2.23558	-0.254082	0.110444	0.35368	0	0.0211963	0.241268	0.294048	0.553775	0	others	others	Gm37983	predicted gene, 37983 [Source:MGI Symbol;Acc:MGI:5611211]	TEC	TEC
ENSMUSG00000022863	Btg3	1.37678	-0.254065	0.142778	0.407263	0	1.40394	0.041723	0.788404	0.908994	0	others	others	Btg3	BTG anti-proliferation factor 3 [Source:MGI Symbol;Acc:MGI:109532]	protein_coding	protein_coding
ENSMUSG00000026873	Phf19	2.05459	-0.253924	0.0939581	0.321963	0	1.58284	-0.369721	0.0100541	0.0610803	0	others	others	Phf19	PHD finger protein 19 [Source:MGI Symbol;Acc:MGI:1921266]	protein_coding	protein_coding
ENSMUSG00000094936	Rbm4	3.35774	-0.253641	0.000760127	0.012899	-1	2.77907	-0.0182141	0.918287	0.969157	0	CMTR1 only	others	Rbm4	RNA binding motif protein 4 [Source:MGI Symbol;Acc:MGI:1100865]	protein_coding	retained_intron
ENSMUSG00000020024	Cep83	4.2814	-0.253608	0.000123529	0.00331818	-1	4.06644	0.000169092	1	1	0	CMTR1 only	others	Cep83	centrosomal protein 83 [Source:MGI Symbol;Acc:MGI:1924298]	protein_coding	protein_coding
ENSMUSG00000031939	Taf1d	8.70457	-0.253438	7.98e-05	0.00233621	-1	8.0128	0.305665	0.000705726	0.00821574	1	CMTR1 only	others	Taf1d	TATA-box binding protein associated factor, RNA polymerase I, D [Source:MGI Symbol;Acc:MGI:1922566]	protein_coding	protein_coding
ENSMUSG00000032507	Fbxl2	1.19222	-0.253393	0.102783	0.339443	0	2.33588	-0.113214	0.380111	0.634992	0	others	others	Fbxl2	F-box and leucine-rich repeat protein 2 [Source:MGI Symbol;Acc:MGI:1919429]	protein_coding	protein_coding
ENSMUSG00000046971	Pla2g4f	-1.45683	-0.253258	0.638687	0.862127	0	-0.119109	0.46948	0.0255132	0.118211	0	others	others	Pla2g4f	phospholipase A2, group IVF [Source:MGI Symbol;Acc:MGI:2685493]	protein_coding	protein_coding
ENSMUSG00000043192	Gm1840	2.45497	-0.252929	0.090954	0.315606	0	2.03731	0.0398199	0.829606	0.92824	0	others	others	Gpi-ps	glucose-6-phosphate isomerase, pseudogene [Source:MGI Symbol;Acc:MGI:3037698]	processed_pseudogene	processed_pseudogene
ENSMUSG00000024201	Kdm4b	3.05007	-0.252909	0.0101146	0.0802673	0	2.16012	-0.0882854	0.383902	0.638459	0	others	others	Kdm4b	lysine (K)-specific demethylase 4B [Source:MGI Symbol;Acc:MGI:2442355]	protein_coding	protein_coding
ENSMUSG00000044148	1810030O07Rik	3.82113	-0.252793	0.000890126	0.0144003	-1	3.85631	-0.0790822	0.393932	0.646406	0	CMTR1 only	others	1810030O07Rik	RIKEN cDNA 1810030O07 gene [Source:MGI Symbol;Acc:MGI:1916405]	protein_coding	protein_coding
ENSMUSG00000020232	Hmg20b	4.63353	-0.252534	0.000602062	0.0108456	-1	3.90817	-0.0124475	0.915768	0.967882	0	CMTR1 only	others	Hmg20b	high mobility group 20B [Source:MGI Symbol;Acc:MGI:1341190]	protein_coding	protein_coding
ENSMUSG00000056486	Chn1	3.27524	-0.252467	0.00207826	0.0268116	-1	2.46346	-0.312627	0.00252218	0.0220839	-1	both	others	Chn1	chimerin 1 [Source:MGI Symbol;Acc:MGI:1915674]	protein_coding	protein_coding
ENSMUSG00000062604	Srpk2	3.41481	-0.252405	0.000180652	0.00443155	-1	2.87904	0.00271163	0.97823	0.998361	0	CMTR1 only	others	Srpk2	serine/arginine-rich protein specific kinase 2 [Source:MGI Symbol;Acc:MGI:1201408]	protein_coding	protein_coding
ENSMUSG00000039221	Rpl22l1	7.07666	-0.252402	0.0183476	0.119134	0	8.28443	-0.254107	0.00657143	0.0451522	-1	RAM only	ribo	Rpl22l1	ribosomal protein L22 like 1 [Source:MGI Symbol;Acc:MGI:1915278]	protein_coding	processed_transcript
ENSMUSG00000040040	Ift88	1.60106	-0.25211	0.0805649	0.296798	0	1.37388	-0.125667	0.350094	0.606998	0	others	others	Ift88	intraflagellar transport 88 [Source:MGI Symbol;Acc:MGI:98715]	protein_coding	protein_coding
ENSMUSG00000017491	Rarb	-0.538675	-0.25209	0.429243	0.723171	0	-1.4936	0.210364	0.530959	0.758279	0	others	others	Rarb	retinoic acid receptor, beta [Source:MGI Symbol;Acc:MGI:97857]	protein_coding	protein_coding
ENSMUSG00000003812	Dnase2a	3.10941	-0.251696	0.00251464	0.030957	-1	3.35619	0.248601	0.0644528	0.220827	0	CMTR1 only	others	Dnase2a	deoxyribonuclease II alpha [Source:MGI Symbol;Acc:MGI:1329019]	protein_coding	processed_transcript
ENSMUSG00000026213	Stk11ip	3.87429	-0.251671	2.63e-05	0.000988792	-1	2.99476	-0.029279	0.767262	0.899884	0	CMTR1 only	others	Stk11ip	serine/threonine kinase 11 interacting protein [Source:MGI Symbol;Acc:MGI:1918978]	protein_coding	protein_coding
ENSMUSG00000051790	Nlgn2	2.4021	-0.251599	0.00974654	0.0784178	0	0.861835	0.0770216	0.572458	0.786281	0	others	others	Nlgn2	neuroligin 2 [Source:MGI Symbol;Acc:MGI:2681835]	protein_coding	protein_coding
ENSMUSG00000101335	Gm28229	2.36623	-0.251574	0.137655	0.398305	0	1.45054	0.0217392	0.945116	0.982729	0	others	others	Gm28229	predicted gene 28229 [Source:MGI Symbol;Acc:MGI:5578935]	sense_intronic	sense_intronic
ENSMUSG00000024191	Bnip1	3.97609	-0.251316	0.0195725	0.124235	0	3.97276	-0.0424888	0.684476	0.851479	0	others	others	Bnip1	BCL2/adenovirus E1B interacting protein 1 [Source:MGI Symbol;Acc:MGI:109328]	protein_coding	protein_coding
ENSMUSG00000026398	Nr5a2	3.01392	-0.251221	0.000290096	0.00628478	-1	4.06249	-0.195763	0.0942565	0.282607	0	CMTR1 only	plu	Nr5a2	nuclear receptor subfamily 5, group A, member 2 [Source:MGI Symbol;Acc:MGI:1346834]	protein_coding	protein_coding
ENSMUSG00000090516	Rps11-ps1	3.90209	-0.251177	0.133358	0.391095	0	3.2135	-0.0897022	0.591983	0.797601	0	others	others	Rps11-ps1	ribosomal protein S11, pseudogene 1 [Source:MGI Symbol;Acc:MGI:3644744]	processed_pseudogene	processed_pseudogene
ENSMUSG00000028020	Glrb	-1.49567	-0.251166	0.742509	0.92063	0	1.861	0.0696396	0.709297	0.867051	0	others	others	Glrb	glycine receptor, beta subunit [Source:MGI Symbol;Acc:MGI:95751]	protein_coding	protein_coding
ENSMUSG00000029815	Malsu1	3.07026	-0.251126	0.00240734	0.0300801	-1	3.20183	-0.0761101	0.467473	0.707421	0	CMTR1 only	others	Malsu1	mitochondrial assembly of ribosomal large subunit 1 [Source:MGI Symbol;Acc:MGI:1922843]	protein_coding	protein_coding
ENSMUSG00000062093	Gm10110	1.37134	-0.250725	0.120414	0.370391	0	-0.0212869	-0.241544	0.245185	0.501777	0	others	others	Gm10110	predicted gene 10110 [Source:MGI Symbol;Acc:MGI:3641718]	transcribed_processed_pseudogene	processed_transcript
ENSMUSG00000030446	Zfp273	0.516623	-0.250582	0.416257	0.712377	0	1.22746	0.123459	0.424709	0.674065	0	others	others	Zfp273	zinc finger protein 273 [Source:MGI Symbol;Acc:MGI:3036278]	protein_coding	protein_coding
ENSMUSG00000028640	Tfap2c	3.52831	-0.250513	0.00723896	0.0640946	0	2.96977	-0.384429	0.00183594	0.0173908	-1	RAM only	others	Tfap2c	transcription factor AP-2, gamma [Source:MGI Symbol;Acc:MGI:106032]	protein_coding	protein_coding
ENSMUSG00000105954	Gm42793	0.352109	-0.250309	0.598261	0.837323	0	1.18519	-0.133226	0.568669	0.783664	0	others	others	Gm42793	predicted gene 42793 [Source:MGI Symbol;Acc:MGI:5662930]	TEC	TEC
ENSMUSG00000057672	Pkn1	2.63601	-0.25027	0.000351192	0.0072057	-1	1.41406	0.0662703	0.560004	0.778094	0	CMTR1 only	others	Pkn1	protein kinase N1 [Source:MGI Symbol;Acc:MGI:108022]	protein_coding	protein_coding
ENSMUSG00000050106	Tmc8	0.788076	-0.250243	0.179831	0.461988	0	0.282523	-0.494872	0.0133039	0.0745059	0	others	others	Tmc8	transmembrane channel-like gene family 8 [Source:MGI Symbol;Acc:MGI:2669037]	protein_coding	protein_coding
ENSMUSG00000028347	Tmeff1	5.40079	-0.249933	8.94e-06	0.000410806	-1	6.58706	0.0101558	0.919175	0.969609	0	CMTR1 only	others	Tmeff1	transmembrane protein with EGF-like and two follistatin-like domains 1 [Source:MGI Symbol;Acc:MGI:1926810]	protein_coding	protein_coding
ENSMUSG00000030272	Camk1	0.793712	-0.249764	0.381171	0.682954	0	3.30047	0.640992	5.45e-09	4.12e-07	1	others	others	Camk1	calcium/calmodulin-dependent protein kinase I [Source:MGI Symbol;Acc:MGI:1098535]	protein_coding	protein_coding
ENSMUSG00000038623	Tm6sf1	-0.105026	-0.2494	0.400751	0.698559	0	1.94719	0.00888087	0.948304	0.984497	0	others	others	Tm6sf1	transmembrane 6 superfamily member 1 [Source:MGI Symbol;Acc:MGI:1933209]	protein_coding	retained_intron
ENSMUSG00000053411	Cbx7	6.32575	-0.249397	3.94e-08	4.47e-06	-1	5.76356	0.125827	0.180123	0.420406	0	CMTR1 only	others	Cbx7	chromobox 7 [Source:MGI Symbol;Acc:MGI:1196439]	protein_coding	protein_coding
ENSMUSG00000009647	Mcu	2.71454	-0.249381	0.0122033	0.0917118	0	3.0479	-0.122517	0.211891	0.460561	0	others	others	Mcu	mitochondrial calcium uniporter [Source:MGI Symbol;Acc:MGI:3026965]	protein_coding	protein_coding
ENSMUSG00000043036	Ccdc63	0.164283	-0.249155	0.321543	0.629759	0	0.446515	-0.00959372	1	1	0	others	others	Ccdc63	coiled-coil domain containing 63 [Source:MGI Symbol;Acc:MGI:3607777]	protein_coding	protein_coding
ENSMUSG00000020111	Micu1	3.32537	-0.248846	0.00278951	0.0332846	-1	3.54916	0.108155	0.340899	0.598522	0	CMTR1 only	others	Micu1	mitochondrial calcium uptake 1 [Source:MGI Symbol;Acc:MGI:2384909]	protein_coding	protein_coding
ENSMUSG00000076436	Oxct2a	0.65812	-0.248713	0.386485	0.687773	0	-0.465988	0.727528	0.0054429	0.0392932	1	others	others	Oxct2a	3-oxoacid CoA transferase 2A [Source:MGI Symbol;Acc:MGI:1891061]	protein_coding	protein_coding
ENSMUSG00000030525	Chrna7	2.13503	-0.24869	0.0379196	0.188087	0	1.16715	0.176967	0.328731	0.58701	0	others	others	Chrna7	cholinergic receptor, nicotinic, alpha polypeptide 7 [Source:MGI Symbol;Acc:MGI:99779]	protein_coding	processed_transcript
ENSMUSG00000020186	Csrp2	5.65322	-0.248663	0.000209555	0.00494424	-1	6.3291	-0.131199	0.176165	0.415737	0	CMTR1 only	others	Csrp2	cysteine and glycine-rich protein 2 [Source:MGI Symbol;Acc:MGI:1202907]	protein_coding	protein_coding
ENSMUSG00000032062	2310030G06Rik	-0.0710624	-0.2483	0.694378	0.895856	0	1.85224	-0.568297	0.000207306	0.00313212	-1	RAM only	others	2310030G06Rik	RIKEN cDNA 2310030G06 gene [Source:MGI Symbol;Acc:MGI:1914202]	protein_coding	protein_coding
ENSMUSG00000038797	Zscan2	0.265818	-0.248054	0.39587	0.6954	0	-0.693036	0.206805	0.471745	0.711164	0	others	others	Zscan2	zinc finger and SCAN domain containing 2 [Source:MGI Symbol;Acc:MGI:99176]	protein_coding	protein_coding
ENSMUSG00000063696	Gm8730	8.41642	-0.247959	2.17e-06	0.000129776	-1	8.9851	-0.0582753	0.567136	0.782728	0	CMTR1 only	others	Gm8730	predicted pseudogene 8730 [Source:MGI Symbol;Acc:MGI:3644565]	processed_pseudogene	processed_pseudogene
ENSMUSG00000028923	Necap2	3.34263	-0.247865	0.019183	0.122649	0	3.81554	0.13091	0.203232	0.450547	0	others	others	Necap2	NECAP endocytosis associated 2 [Source:MGI Symbol;Acc:MGI:1913397]	protein_coding	protein_coding
ENSMUSG00000030284	Creld1	3.10118	-0.247677	0.0643395	0.257806	0	4.19314	0.1245	0.214333	0.46391	0	others	others	Creld1	cysteine-rich with EGF-like domains 1 [Source:MGI Symbol;Acc:MGI:2152539]	protein_coding	protein_coding
ENSMUSG00000048677	Tpcn2	3.11307	-0.247669	0.00593438	0.0559906	0	2.24687	0.0696494	0.565059	0.781308	0	others	others	Tpcn2	two pore segment channel 2 [Source:MGI Symbol;Acc:MGI:2385297]	protein_coding	protein_coding
ENSMUSG00000061533	Cep128	3.14572	-0.247608	0.00211647	0.0271994	-1	2.68999	-0.423596	6.37e-06	0.000183839	-1	both	others	Cep128	centrosomal protein 128 [Source:MGI Symbol;Acc:MGI:1922466]	protein_coding	protein_coding
ENSMUSG00000027381	Bcl2l11	3.83889	-0.247403	3.7e-06	0.000199972	-1	2.92858	-0.117723	0.304034	0.565109	0	CMTR1 only	others	Bcl2l11	BCL2-like 11 (apoptosis facilitator) [Source:MGI Symbol;Acc:MGI:1197519]	protein_coding	protein_coding
ENSMUSG00000037447	Arid5a	0.791947	-0.247315	0.116414	0.363041	0	0.899746	-0.0327775	0.813843	0.922063	0	others	others	Arid5a	AT rich interactive domain 5A (MRF1-like) [Source:MGI Symbol;Acc:MGI:2443039]	protein_coding	protein_coding
ENSMUSG00000036620	Mgat4b	2.69111	-0.247234	0.0243247	0.142599	0	3.34013	0.0270805	0.779311	0.905645	0	others	others	Mgat4b	mannoside acetylglucosaminyltransferase 4, isoenzyme B [Source:MGI Symbol;Acc:MGI:2143974]	protein_coding	protein_coding
ENSMUSG00000018740	Slc25a35	-0.551587	-0.247049	0.451358	0.740252	0	-0.91398	0.0494567	0.857551	0.94124	0	others	others	Slc25a35	solute carrier family 25, member 35 [Source:MGI Symbol;Acc:MGI:1919248]	protein_coding	protein_coding
ENSMUSG00000022964	Tmem50b	1.57507	-0.246908	0.14772	0.413725	0	3.43114	0.544581	1.24e-06	4.63e-05	1	others	others	Tmem50b	transmembrane protein 50B [Source:MGI Symbol;Acc:MGI:1925225]	protein_coding	protein_coding
ENSMUSG00000025350	Rdh5	1.27679	-0.246853	0.332829	0.640582	0	0.426199	0.0582403	0.883146	0.953016	0	others	others	Rdh5	retinol dehydrogenase 5 [Source:MGI Symbol;Acc:MGI:1201412]	protein_coding	protein_coding
ENSMUSG00000039166	Akap7	2.48914	-0.246803	0.0514061	0.2256	0	4.24238	-0.106654	0.207814	0.455853	0	others	others	Akap7	A kinase (PRKA) anchor protein 7 [Source:MGI Symbol;Acc:MGI:1859150]	protein_coding	processed_transcript
ENSMUSG00000067274	Rplp0	8.91625	-0.246661	5.68e-08	6.27e-06	-1	9.7448	-0.0574293	0.569329	0.783964	0	CMTR1 only	ribo	Rplp0	ribosomal protein, large, P0 [Source:MGI Symbol;Acc:MGI:1927636]	protein_coding	protein_coding
ENSMUSG00000041544	Disp3	-1.17948	-0.246638	0.438104	0.728512	0	-2.4794	0.496833	0.152928	0.382145	0	others	others	Disp3	dispatched RND transporter family member 3 [Source:MGI Symbol;Acc:MGI:2444403]	protein_coding	protein_coding
ENSMUSG00000078952	Lncenc1	6.76098	-0.246638	2.43e-11	6.66e-09	-1	6.28252	-0.262031	0.00410787	0.0318457	-1	both	others	Lncenc1	long non-coding RNA, embryonic stem cells expressed 1 [Source:MGI Symbol;Acc:MGI:3780541]	lincRNA	lincRNA
ENSMUSG00000034587	8430429K09Rik	1.51199	-0.246596	0.259245	0.562205	0	0.248016	0.701404	0.00105572	0.0113405	1	others	others	8430429K09Rik	RIKEN cDNA 8430429K09 gene [Source:MGI Symbol;Acc:MGI:1918773]	processed_transcript	processed_transcript
ENSMUSG00000049600	Zbtb45	3.36432	-0.246473	0.00064023	0.0114051	-1	2.51914	0.26709	0.0154284	0.0829932	0	CMTR1 only	others	Zbtb45	zinc finger and BTB domain containing 45 [Source:MGI Symbol;Acc:MGI:2685003]	protein_coding	protein_coding
ENSMUSG00000041429	Nthl1	3.52629	-0.246471	0.0639718	0.25695	0	3.56897	-0.140605	0.334686	0.592082	0	others	others	Nthl1	nth (endonuclease III)-like 1 (E.coli) [Source:MGI Symbol;Acc:MGI:1313275]	protein_coding	protein_coding
ENSMUSG00000019188	H13	3.79725	-0.246462	6.24e-05	0.00192196	-1	4.47579	0.289759	0.000812099	0.00914023	1	CMTR1 only	others	H13	histocompatibility 13 [Source:MGI Symbol;Acc:MGI:95886]	protein_coding	protein_coding
ENSMUSG00000043496	Tril	-0.878646	-0.246459	0.40252	0.70009	0	2.00204	-0.28809	0.023623	0.112452	0	others	others	Tril	TLR4 interactor with leucine-rich repeats [Source:MGI Symbol;Acc:MGI:1914123]	protein_coding	protein_coding
ENSMUSG00000074121	Ntf5	-0.778926	-0.246259	0.661389	0.876222	0	1.26769	-0.592304	0.000433787	0.005583	-1	RAM only	others	Ntf5	neurotrophin 5 [Source:MGI Symbol;Acc:MGI:97381]	protein_coding	protein_coding
ENSMUSG00000045667	Smtnl2	2.40883	-0.246179	0.0149278	0.104494	0	3.25203	0.239639	0.0422159	0.166185	0	others	others	Smtnl2	smoothelin-like 2 [Source:MGI Symbol;Acc:MGI:2442764]	protein_coding	protein_coding
ENSMUSG00000039629	Strip2	-0.955828	-0.246066	0.391198	0.691634	0	-0.404578	0.63187	0.000123833	0.00207133	1	others	others	Strip2	striatin interacting protein 2 [Source:MGI Symbol;Acc:MGI:2444363]	protein_coding	protein_coding
ENSMUSG00000039501	Znfx1	2.90994	-0.246034	8.88e-05	0.00253973	-1	2.23114	-0.0431888	0.678558	0.847892	0	CMTR1 only	others	Znfx1	zinc finger, NFX1-type containing 1 [Source:MGI Symbol;Acc:MGI:2138982]	protein_coding	protein_coding
ENSMUSG00000019996	Map7	3.62864	-0.245843	0.00438065	0.045331	-1	3.9499	-0.180155	0.0425263	0.16684	0	CMTR1 only	others	Map7	microtubule-associated protein 7 [Source:MGI Symbol;Acc:MGI:1328328]	protein_coding	protein_coding
ENSMUSG00000031641	Cbr4	0.516775	-0.245627	0.16133	0.436665	0	0.881703	-0.225085	0.0728062	0.24021	0	others	others	Cbr4	carbonyl reductase 4 [Source:MGI Symbol;Acc:MGI:2384567]	protein_coding	protein_coding
ENSMUSG00000026956	Uap1l1	2.26965	-0.245615	0.0149723	0.104572	0	1.04439	-0.136719	0.320886	0.5813	0	others	others	Uap1l1	UDP-N-acteylglucosamine pyrophosphorylase 1-like 1 [Source:MGI Symbol;Acc:MGI:2443318]	protein_coding	protein_coding
ENSMUSG00000024082	Ndufaf7	2.75425	-0.245577	0.0108089	0.0840574	0	4.22696	0.0659244	0.444198	0.688563	0	others	others	Ndufaf7	NADH:ubiquinone oxidoreductase complex assembly factor 7 [Source:MGI Symbol;Acc:MGI:1920944]	protein_coding	protein_coding
ENSMUSG00000020919	Stat5b	0.575067	-0.245516	0.122249	0.373222	0	1.17173	-0.210173	0.0972445	0.28784	0	others	others	Stat5b	signal transducer and activator of transcription 5B [Source:MGI Symbol;Acc:MGI:103035]	protein_coding	protein_coding
ENSMUSG00000033610	Pank1	0.938486	-0.245364	0.0294554	0.160886	0	0.683655	-0.266395	0.0226834	0.109555	0	others	others	Pank1	pantothenate kinase 1 [Source:MGI Symbol;Acc:MGI:1922985]	protein_coding	protein_coding
ENSMUSG00000037736	Limch1	0.97598	-0.245309	0.0370548	0.18575	0	-0.310754	0.291002	0.13239	0.351456	0	others	others	Limch1	LIM and calponin homology domains 1 [Source:MGI Symbol;Acc:MGI:1924819]	protein_coding	protein_coding
ENSMUSG00000029199	Lias	3.52851	-0.244923	0.000263832	0.00588219	-1	4.78567	0.0188613	0.830404	0.928684	0	CMTR1 only	others	Lias	lipoic acid synthetase [Source:MGI Symbol;Acc:MGI:1934604]	protein_coding	protein_coding
ENSMUSG00000019577	Pdk4	-0.148291	-0.244901	0.394696	0.694361	0	-0.0575862	-0.370144	0.0660004	0.223921	0	others	others	Pdk4	pyruvate dehydrogenase kinase, isoenzyme 4 [Source:MGI Symbol;Acc:MGI:1351481]	protein_coding	protein_coding
ENSMUSG00000052563	D930048N14Rik	2.77738	-0.244405	0.00680762	0.0615311	0	1.59809	0.25183	0.154324	0.384427	0	others	others	D930048N14Rik	RIKEN cDNA D930048N14 gene [Source:MGI Symbol;Acc:MGI:2144709]	protein_coding	protein_coding
ENSMUSG00000026672	Optn	3.67591	-0.244319	0.000819402	0.0135869	-1	2.05925	0.256731	0.0814731	0.258203	0	CMTR1 only	others	Optn	optineurin [Source:MGI Symbol;Acc:MGI:1918898]	protein_coding	protein_coding
ENSMUSG00000025509	Pnpla2	2.7316	-0.24415	0.0354842	0.181253	0	2.02824	0.145669	0.265755	0.525088	0	others	others	Pnpla2	patatin-like phospholipase domain containing 2 [Source:MGI Symbol;Acc:MGI:1914103]	protein_coding	protein_coding
ENSMUSG00000090137	Uba52	3.81523	-0.244094	0.0868816	0.307832	0	3.39621	0.178484	0.196084	0.44196	0	others	others	Uba52	ubiquitin A-52 residue ribosomal protein fusion product 1 [Source:MGI Symbol;Acc:MGI:98887]	protein_coding	protein_coding
ENSMUSG00000021365	Nedd9	-0.815543	-0.243919	0.420371	0.716017	0	-1.26328	-0.259955	0.219564	0.470397	0	others	others	Nedd9	neural precursor cell expressed, developmentally down-regulated gene 9 [Source:MGI Symbol;Acc:MGI:97302]	protein_coding	protein_coding
ENSMUSG00000031169	Porcn	3.33029	-0.243521	0.00965175	0.0779288	0	4.41473	0.363954	0.00899193	0.0564104	0	others	others	Porcn	porcupine O-acyltransferase [Source:MGI Symbol;Acc:MGI:1890212]	protein_coding	protein_coding
ENSMUSG00000061186	Sfmbt2	3.57975	-0.24347	0.00242214	0.0301971	-1	-0.332326	-0.012189	0.945554	0.982899	0	CMTR1 only	others	Sfmbt2	Scm-like with four mbt domains 2 [Source:MGI Symbol;Acc:MGI:2447794]	protein_coding	protein_coding
ENSMUSG00000024236	Svil	2.06123	-0.243429	0.0178635	0.117141	0	0.27724	-0.247609	0.0702297	0.234155	0	others	others	Svil	supervillin [Source:MGI Symbol;Acc:MGI:2147319]	protein_coding	protein_coding
ENSMUSG00000037375	Hhat	-0.472393	-0.243397	0.400625	0.698559	0	-0.150516	0.305865	0.108758	0.310228	0	others	others	Hhat	hedgehog acyltransferase [Source:MGI Symbol;Acc:MGI:2444681]	protein_coding	processed_transcript
ENSMUSG00000063785	Utp14a	5.97144	-0.24333	7.03e-06	0.000336819	-1	5.27144	-0.0757735	0.371469	0.627086	0	CMTR1 only	others	Utp14a	UTP14A small subunit processome component [Source:MGI Symbol;Acc:MGI:1919804]	protein_coding	protein_coding
ENSMUSG00000042549	Map2k3os	2.10057	-0.243318	0.198326	0.488235	0	1.42057	-0.183034	0.367722	0.622651	0	others	others	Map2k3os	mitogen-activated protein kinase kinase 3, opposite strand [Source:MGI Symbol;Acc:MGI:1344334]	antisense	antisense
ENSMUSG00000073639	Rab18	2.8533	-0.243079	0.00098964	0.0154282	-1	2.33602	-0.401726	0.000448947	0.00572878	-1	both	others	Rab18	RAB18, member RAS oncogene family [Source:MGI Symbol;Acc:MGI:102790]	protein_coding	protein_coding
ENSMUSG00000030022	Adamts9	1.59214	-0.242903	0.00258092	0.0316561	-1	1.57277	0.0510289	0.780985	0.90612	0	CMTR1 only	others	Adamts9	a disintegrin-like and metallopeptidase (reprolysin type) with thrombospondin type 1 motif, 9 [Source:MGI Symbol;Acc:MGI:1916320]	protein_coding	protein_coding
ENSMUSG00000052407	Ccdc171	1.85443	-0.242763	0.0142249	0.1011	0	0.980973	0.234183	0.0794185	0.254359	0	others	others	Ccdc171	coiled-coil domain containing 171 [Source:MGI Symbol;Acc:MGI:1922152]	protein_coding	protein_coding
ENSMUSG00000032763	Ilvbl	1.94217	-0.242653	0.0554638	0.236441	0	3.61768	0.0733485	0.462277	0.703333	0	others	others	Ilvbl	ilvB (bacterial acetolactate synthase)-like [Source:MGI Symbol;Acc:MGI:1351911]	protein_coding	protein_coding
ENSMUSG00000103945	Gm38228	2.08044	-0.242566	0.212334	0.506064	0	0.731353	0.276479	0.351614	0.608441	0	others	others	Gm38228	predicted gene, 38228 [Source:MGI Symbol;Acc:MGI:5611456]	TEC	TEC
ENSMUSG00000023809	Rps6ka2	3.12172	-0.242449	0.000218722	0.0051315	-1	3.25623	-0.196475	0.0250677	0.116561	0	CMTR1 only	others	Rps6ka2	ribosomal protein S6 kinase, polypeptide 2 [Source:MGI Symbol;Acc:MGI:1342290]	protein_coding	protein_coding
ENSMUSG00000070953	Rabepk	2.34468	-0.242359	0.0580346	0.243052	0	3.32444	-0.109476	0.306622	0.567327	0	others	others	Rabepk	Rab9 effector protein with kelch motifs [Source:MGI Symbol;Acc:MGI:2139530]	protein_coding	protein_coding
ENSMUSG00000021136	Smoc1	3.30325	-0.241955	0.00191664	0.0253742	-1	3.42042	0.204796	0.0250934	0.116616	0	CMTR1 only	others	Smoc1	SPARC related modular calcium binding 1 [Source:MGI Symbol;Acc:MGI:1929878]	protein_coding	protein_coding
ENSMUSG00000023022	Lima1	4.12064	-0.241894	6.65e-05	0.00200703	-1	2.86451	0.400404	0.00218552	0.0198294	1	CMTR1 only	others	Lima1	LIM domain and actin binding 1 [Source:MGI Symbol;Acc:MGI:1920992]	protein_coding	protein_coding
ENSMUSG00000036339	Tmem260	0.646362	-0.24158	0.111397	0.355394	0	0.464516	-0.151177	0.361729	0.617426	0	others	others	Tmem260	transmembrane protein 260 [Source:MGI Symbol;Acc:MGI:2443219]	protein_coding	protein_coding
ENSMUSG00000043467	Zbtb37	1.94317	-0.241529	0.000223324	0.00521747	-1	0.982332	-0.0613749	0.650973	0.830064	0	CMTR1 only	others	Zbtb37	zinc finger and BTB domain containing 37 [Source:MGI Symbol;Acc:MGI:2444467]	protein_coding	protein_coding
ENSMUSG00000032782	Cntrob	3.50007	-0.241354	0.000363381	0.00738313	-1	3.22612	-0.0700317	0.435093	0.682222	0	CMTR1 only	others	Cntrob	centrobin, centrosomal BRCA2 interacting protein [Source:MGI Symbol;Acc:MGI:2443290]	protein_coding	protein_coding
ENSMUSG00000023044	Csad	4.36724	-0.241312	0.000203069	0.00482534	-1	2.94476	0.177682	0.130283	0.347989	0	CMTR1 only	others	Csad	cysteine sulfinic acid decarboxylase [Source:MGI Symbol;Acc:MGI:2180098]	protein_coding	protein_coding
ENSMUSG00000071632	2510002D24Rik	2.20185	-0.241238	0.260786	0.563945	0	2.40265	0.105883	0.473376	0.712805	0	others	others	2510002D24Rik	RIKEN cDNA 2510002D24 gene [Source:MGI Symbol;Acc:MGI:1919557]	protein_coding	protein_coding
ENSMUSG00000000489	Pdgfb	0.503894	-0.241112	0.25723	0.559872	0	-0.503045	-0.557442	0.0200874	0.100589	0	others	others	Pdgfb	platelet derived growth factor, B polypeptide [Source:MGI Symbol;Acc:MGI:97528]	protein_coding	protein_coding
ENSMUSG00000001687	Ubl3	5.48849	-0.240939	1.64e-06	0.000101874	-1	5.58175	-0.168628	0.0628881	0.217155	0	CMTR1 only	others	Ubl3	ubiquitin-like 3 [Source:MGI Symbol;Acc:MGI:1344373]	protein_coding	protein_coding
ENSMUSG00000034108	Ccs	3.7791	-0.240938	0.0222572	0.134897	0	4.2389	-0.0521342	0.661757	0.837667	0	others	others	Ccs	copper chaperone for superoxide dismutase [Source:MGI Symbol;Acc:MGI:1333783]	protein_coding	protein_coding
ENSMUSG00000031903	Pla2g15	2.38902	-0.240906	0.0302207	0.164045	0	3.29587	-0.289847	0.0118473	0.0687014	0	others	others	Pla2g15	phospholipase A2, group XV [Source:MGI Symbol;Acc:MGI:2178076]	protein_coding	protein_coding
ENSMUSG00000005983	1700037C18Rik	-0.432096	-0.240854	0.501431	0.776035	0	-0.781637	-0.410111	0.119209	0.327681	0	others	others	1700037C18Rik	RIKEN cDNA 1700037C18 gene [Source:MGI Symbol;Acc:MGI:1920511]	protein_coding	protein_coding
ENSMUSG00000063488	Zkscan7	-0.825787	-0.240824	0.439597	0.729862	0	-1.50463	0.328915	0.225095	0.478413	0	others	others	Zkscan7	zinc finger with KRAB and SCAN domains 7 [Source:MGI Symbol;Acc:MGI:3040678]	protein_coding	protein_coding
ENSMUSG00000055538	Zcchc24	2.0033	-0.240751	0.0126733	0.0940403	0	2.55344	-0.191618	0.0738455	0.242545	0	others	others	Zcchc24	zinc finger, CCHC domain containing 24 [Source:MGI Symbol;Acc:MGI:1919168]	protein_coding	protein_coding
ENSMUSG00000107283	Mpv17	3.2569	-0.240695	0.0253681	0.146222	0	4.07353	-0.177478	0.106156	0.305254	0	others	others	Mpv17	MpV17 mitochondrial inner membrane protein [Source:MGI Symbol;Acc:MGI:97138]	protein_coding	protein_coding
ENSMUSG00000065126	Snord104	7.32643	-0.240574	0.126688	0.379542	0	7.50334	0.155657	0.239485	0.494849	0	others	others	Snord104	small nucleolar RNA, C/D box 104 [Source:MGI Symbol;Acc:MGI:3819515]	snoRNA	snoRNA
ENSMUSG00000010660	Plcd1	2.83981	-0.240339	0.0298325	0.162361	0	2.20073	0.453542	0.00167652	0.0162281	1	others	others	Plcd1	phospholipase C, delta 1 [Source:MGI Symbol;Acc:MGI:97614]	protein_coding	protein_coding
ENSMUSG00000055067	Smyd3	2.32104	-0.240294	0.00975309	0.0784178	0	1.21963	0.0574558	0.666435	0.840316	0	others	others	Smyd3	SET and MYND domain containing 3 [Source:MGI Symbol;Acc:MGI:1916976]	protein_coding	protein_coding
ENSMUSG00000066324	Impad1	4.06501	-0.240262	0.000991866	0.0154485	-1	5.23105	0.0703975	0.535254	0.761908	0	CMTR1 only	others	Impad1	inositol monophosphatase domain containing 1 [Source:MGI Symbol;Acc:MGI:1915720]	protein_coding	protein_coding
ENSMUSG00000047694	Yipf6	2.41961	-0.240259	0.0162109	0.110059	0	3.65178	0.0711571	0.496643	0.731771	0	others	others	Yipf6	Yip1 domain family, member 6 [Source:MGI Symbol;Acc:MGI:1925179]	protein_coding	protein_coding
ENSMUSG00000048485	Zbtb8b	0.862595	-0.240174	0.1266	0.37951	0	0.00122297	0.0497655	0.826946	0.927377	0	others	others	Zbtb8b	zinc finger and BTB domain containing 8b [Source:MGI Symbol;Acc:MGI:2387181]	protein_coding	protein_coding
ENSMUSG00000015377	Dennd6b	2.49128	-0.240153	0.0267752	0.151354	0	1.45792	0.342422	0.00322193	0.0267053	1	others	others	Dennd6b	DENN/MADD domain containing 6B [Source:MGI Symbol;Acc:MGI:1916690]	protein_coding	protein_coding
ENSMUSG00000018554	Ybx2	2.34714	-0.240064	0.106303	0.346404	0	0.0147308	-0.0427173	0.915432	0.967839	0	others	others	Ybx2	Y box protein 2 [Source:MGI Symbol;Acc:MGI:1096372]	protein_coding	protein_coding
ENSMUSG00000005656	Snx6	4.03076	-0.239857	0.00634139	0.0588652	0	4.99018	-0.216287	0.0395959	0.159162	0	others	others	Snx6	sorting nexin 6 [Source:MGI Symbol;Acc:MGI:1919433]	protein_coding	protein_coding
ENSMUSG00000031996	Aplp2	6.04462	-0.239841	1.4e-05	0.000600012	-1	7.57683	0.119536	0.29963	0.559643	0	CMTR1 only	others	Aplp2	amyloid beta (A4) precursor-like protein 2 [Source:MGI Symbol;Acc:MGI:88047]	protein_coding	protein_coding
ENSMUSG00000052557	Gan	2.09496	-0.239763	0.000969341	0.015197	-1	0.0806227	-0.283378	0.0236958	0.112605	0	CMTR1 only	others	Gan	giant axonal neuropathy [Source:MGI Symbol;Acc:MGI:1890619]	protein_coding	protein_coding
ENSMUSG00000040434	Large2	2.99636	-0.239678	0.00724325	0.0640979	0	2.97059	-0.227053	0.0357834	0.149053	0	others	others	Large2	LARGE xylosyl- and glucuronyltransferase 2 [Source:MGI Symbol;Acc:MGI:2443769]	protein_coding	protein_coding
ENSMUSG00000001995	Sipa1l2	3.218	-0.239595	0.00121337	0.0179739	-1	2.9897	0.0198226	0.845138	0.934913	0	CMTR1 only	others	Sipa1l2	signal-induced proliferation-associated 1 like 2 [Source:MGI Symbol;Acc:MGI:2676970]	protein_coding	protein_coding
ENSMUSG00000023973	Cnpy3	4.188	-0.23944	0.00587907	0.0555946	0	5.84668	-0.0939986	0.394131	0.646497	0	others	others	Cnpy3	canopy FGF signaling regulator 3 [Source:MGI Symbol;Acc:MGI:1919279]	protein_coding	protein_coding
ENSMUSG00000103783	Gm37522	1.877	-0.239369	0.10767	0.348521	0	-1.24568	0.197471	0.476688	0.715393	0	others	others	Gm37522	predicted gene, 37522 [Source:MGI Symbol;Acc:MGI:5610750]	TEC	TEC
ENSMUSG00000032776	Mctp2	2.95854	-0.239358	0.00768237	0.066849	0	2.88225	-0.128254	0.29428	0.554118	0	others	others	Mctp2	multiple C2 domains, transmembrane 2 [Source:MGI Symbol;Acc:MGI:2685335]	protein_coding	protein_coding
ENSMUSG00000034557	Zfyve9	2.52852	-0.239351	0.000654436	0.0115543	-1	2.25108	-0.209052	0.0256254	0.118584	0	CMTR1 only	others	Zfyve9	zinc finger, FYVE domain containing 9 [Source:MGI Symbol;Acc:MGI:2652838]	protein_coding	protein_coding
ENSMUSG00000057969	Sema3b	0.111653	-0.239251	0.340457	0.648233	0	0.393478	0.477723	0.0245584	0.115053	0	others	others	Sema3b	sema domain, immunoglobulin domain (Ig), short basic domain, secreted, (semaphorin) 3B [Source:MGI Symbol;Acc:MGI:107561]	protein_coding	protein_coding
ENSMUSG00000025227	Mfsd13a	2.46574	-0.239215	0.0854401	0.305592	0	2.53299	0.135078	0.30912	0.569411	0	others	others	Mfsd13a	major facilitator superfamily domain containing 13a [Source:MGI Symbol;Acc:MGI:1922396]	protein_coding	protein_coding
ENSMUSG00000037463	Fbxo27	2.19094	-0.239164	0.0680877	0.26761	0	3.23883	-0.236694	0.0237196	0.112605	0	others	others	Fbxo27	F-box protein 27 [Source:MGI Symbol;Acc:MGI:2685007]	protein_coding	protein_coding
ENSMUSG00000038742	Angptl6	0.286607	-0.238899	0.572879	0.82189	0	1.40491	0.0514755	0.781088	0.90612	0	others	others	Angptl6	angiopoietin-like 6 [Source:MGI Symbol;Acc:MGI:1917976]	protein_coding	protein_coding
ENSMUSG00000020142	Slc1a4	3.03759	-0.238883	0.00197948	0.0258775	-1	5.4892	0.0146128	0.897177	0.95961	0	CMTR1 only	others	Slc1a4	solute carrier family 1 (glutamate/neutral amino acid transporter), member 4 [Source:MGI Symbol;Acc:MGI:2135601]	protein_coding	protein_coding
ENSMUSG00000086784	Isoc2a	2.80112	-0.238882	0.0225355	0.135905	0	2.43349	-0.204821	0.152454	0.381777	0	others	others	Isoc2a	isochorismatase domain containing 2a [Source:MGI Symbol;Acc:MGI:3609243]	protein_coding	protein_coding
ENSMUSG00000031570	Plpp5	2.50954	-0.23885	0.0947729	0.323756	0	3.49867	0.410202	0.000134495	0.0022124	1	others	others	Plpp5	phospholipid phosphatase 5 [Source:MGI Symbol;Acc:MGI:1919160]	protein_coding	protein_coding
ENSMUSG00000029233	Srd5a3	2.01583	-0.238845	0.122755	0.373662	0	3.88066	0.0610579	0.595475	0.799893	0	others	others	Srd5a3	steroid 5 alpha-reductase 3 [Source:MGI Symbol;Acc:MGI:1930252]	protein_coding	protein_coding
ENSMUSG00000033405	Nudt15	-0.736574	-0.238843	0.501001	0.776035	0	-1.47274	0.543537	0.0691242	0.231914	0	others	others	Nudt15	nudix (nucleoside diphosphate linked moiety X)-type motif 15 [Source:MGI Symbol;Acc:MGI:2443366]	protein_coding	protein_coding
ENSMUSG00000039814	Xkr5	2.44974	-0.238833	0.0100524	0.0799635	0	3.01297	-0.433666	8.52e-05	0.00153477	-1	RAM only	others	Xkr5	X-linked Kx blood group related 5 [Source:MGI Symbol;Acc:MGI:2442327]	protein_coding	processed_transcript
ENSMUSG00000038319	Kcnh2	1.99326	-0.238763	0.0723389	0.278294	0	2.31978	0.0726714	0.511291	0.743483	0	others	others	Kcnh2	potassium voltage-gated channel, subfamily H (eag-related), member 2 [Source:MGI Symbol;Acc:MGI:1341722]	protein_coding	protein_coding
ENSMUSG00000104116	Gm37296	0.695816	-0.238721	0.215758	0.510045	0	1.82213	0.00360066	0.991205	1	0	others	others	Gm37296	predicted gene, 37296 [Source:MGI Symbol;Acc:MGI:5610524]	TEC	TEC
ENSMUSG00000032583	Mon1a	0.343865	-0.238465	0.299721	0.60668	0	0.658671	-0.173503	0.363406	0.618777	0	others	others	Mon1a	MON1 homolog A, secretory traffciking associated [Source:MGI Symbol;Acc:MGI:1920075]	protein_coding	protein_coding
ENSMUSG00000040562	Gstm2	2.12661	-0.237962	0.278615	0.583647	0	1.99141	-0.451933	0.0102619	0.061883	0	others	others	Gstm2	glutathione S-transferase, mu 2 [Source:MGI Symbol;Acc:MGI:95861]	protein_coding	protein_coding
ENSMUSG00000075706	Gpx4	7.56727	-0.237886	5.37e-06	0.00026909	-1	8.22543	-0.00482972	0.956631	0.988865	0	CMTR1 only	others	Gpx4	glutathione peroxidase 4 [Source:MGI Symbol;Acc:MGI:104767]	protein_coding	protein_coding
ENSMUSG00000045005	Fzd5	4.01859	-0.237626	1.38e-05	0.000594939	-1	6.60603	-0.0736223	0.53937	0.765213	0	CMTR1 only	others	Fzd5	frizzled class receptor 5 [Source:MGI Symbol;Acc:MGI:108571]	protein_coding	protein_coding
ENSMUSG00000084145	Gm12263	-0.103253	-0.237589	0.62995	0.85643	0	0.915595	0.10235	0.611063	0.808568	0	others	others	Gm12263	predicted gene 12263 [Source:MGI Symbol;Acc:MGI:3650086]	processed_pseudogene	processed_pseudogene
ENSMUSG00000040331	Nsmce4a	4.90071	-0.237567	2.24e-05	0.000873651	-1	4.90105	-0.206218	0.0417754	0.165153	0	CMTR1 only	others	Nsmce4a	NSE4 homolog A, SMC5-SMC6 complex component [Source:MGI Symbol;Acc:MGI:1915122]	protein_coding	retained_intron
ENSMUSG00000031425	Plp1	0.599493	-0.237425	0.182542	0.465451	0	-0.990377	0.193502	0.363355	0.618777	0	others	others	Plp1	proteolipid protein (myelin) 1 [Source:MGI Symbol;Acc:MGI:97623]	protein_coding	protein_coding
ENSMUSG00000042447	Mios	2.85538	-0.237376	0.00840777	0.0709767	0	2.23078	-0.236892	0.0803479	0.255862	0	others	others	Mios	meiosis regulator for oocyte development [Source:MGI Symbol;Acc:MGI:2182066]	protein_coding	protein_coding
ENSMUSG00000039382	Wdr45	2.82316	-0.237355	0.0609111	0.249768	0	5.44074	-0.123216	0.288581	0.548472	0	others	others	Wdr45	WD repeat domain 45 [Source:MGI Symbol;Acc:MGI:1859606]	protein_coding	protein_coding
ENSMUSG00000054469	Lclat1	1.53581	-0.237218	0.0995066	0.333575	0	2.68316	-0.874811	6.68e-14	1.72e-11	-1	RAM only	others	Lclat1	lysocardiolipin acyltransferase 1 [Source:MGI Symbol;Acc:MGI:2684937]	protein_coding	protein_coding
ENSMUSG00000030083	Abtb1	3.51965	-0.237123	0.00825366	0.0701986	0	4.76328	0.175124	0.041217	0.163503	0	others	others	Abtb1	ankyrin repeat and BTB (POZ) domain containing 1 [Source:MGI Symbol;Acc:MGI:1933148]	protein_coding	protein_coding
ENSMUSG00000031245	Hmgn5	3.35051	-0.237087	0.0197324	0.12487	0	-0.0312681	-0.477123	0.041735	0.165102	0	others	others	Hmgn5	high-mobility group nucleosome binding domain 5 [Source:MGI Symbol;Acc:MGI:1355295]	protein_coding	protein_coding
ENSMUSG00000001918	Slc1a5	4.70983	-0.236996	0.000227589	0.00528012	-1	6.92516	-0.266023	0.0136304	0.0759914	0	CMTR1 only	others	Slc1a5	solute carrier family 1 (neutral amino acid transporter), member 5 [Source:MGI Symbol;Acc:MGI:105305]	protein_coding	protein_coding
ENSMUSG00000004931	Apba3	3.64394	-0.236948	0.004986	0.049625	-1	4.67826	-0.0348965	0.677755	0.847194	0	CMTR1 only	others	Apba3	amyloid beta (A4) precursor protein-binding, family A, member 3 [Source:MGI Symbol;Acc:MGI:1888527]	protein_coding	protein_coding
ENSMUSG00000068240	Gm11808	2.33945	-0.236913	0.517974	0.787919	0	3.90505	0.108952	0.448825	0.692262	0	others	others	Gm11808	predicted gene 11808 [Source:MGI Symbol;Acc:MGI:3649356]	protein_coding	protein_coding
ENSMUSG00000022096	Hr	0.788286	-0.236824	0.0748918	0.283855	0	-2.22177	-0.100498	0.731913	0.880046	0	others	others	Hr	lysine demethylase and nuclear receptor corepressor [Source:MGI Symbol;Acc:MGI:96223]	protein_coding	protein_coding
ENSMUSG00000058809	Hspd1-ps3	0.111001	-0.236821	0.457319	0.744186	0	3.01399	0.157414	0.174323	0.413215	0	others	others	Hspd1-ps3	heat shock protein 1 (chaperonin), pseudogene 3 [Source:MGI Symbol;Acc:MGI:3651246]	processed_pseudogene	processed_pseudogene
ENSMUSG00000040752	Myh6	0.0683803	-0.236693	0.209295	0.501906	0	-1.96763	0.291341	0.2345	0.489642	0	others	others	Myh6	myosin, heavy polypeptide 6, cardiac muscle, alpha [Source:MGI Symbol;Acc:MGI:97255]	protein_coding	protein_coding
ENSMUSG00000030649	Anapc15	4.18516	-0.236667	0.000380633	0.00755873	-1	4.87813	0.202897	0.0163727	0.0864011	0	CMTR1 only	others	Anapc15	anaphase promoting complex C subunit 15 [Source:MGI Symbol;Acc:MGI:1922680]	protein_coding	protein_coding
ENSMUSG00000089665	Fcor	2.28645	-0.236543	0.475514	0.758322	0	1.80848	-0.0127618	1	1	0	others	others	Fcor	Foxo1 corepressor [Source:MGI Symbol;Acc:MGI:1915484]	protein_coding	protein_coding
ENSMUSG00000041684	Bivm	2.37819	-0.236356	0.022054	0.134447	0	1.77139	-0.237143	0.0841277	0.263877	0	others	others	Bivm	basic, immunoglobulin-like variable motif containing [Source:MGI Symbol;Acc:MGI:2179809]	protein_coding	protein_coding
ENSMUSG00000033350	Chst2	-1.6414	-0.236314	0.482774	0.763091	0	-1.13359	0.594016	0.00297489	0.025046	1	others	others	Chst2	carbohydrate sulfotransferase 2 [Source:MGI Symbol;Acc:MGI:1891160]	protein_coding	protein_coding
ENSMUSG00000040697	Dnajc16	1.62965	-0.236205	0.0332041	0.173888	0	3.06583	0.18749	0.0852942	0.266245	0	others	others	Dnajc16	DnaJ heat shock protein family (Hsp40) member C16 [Source:MGI Symbol;Acc:MGI:2442146]	protein_coding	protein_coding
ENSMUSG00000032743	D430042O09Rik	2.43756	-0.236141	0.00313873	0.0360422	-1	0.974904	-0.0785241	0.535495	0.762018	0	CMTR1 only	others	D430042O09Rik	RIKEN cDNA D430042O09 gene [Source:MGI Symbol;Acc:MGI:2442760]	protein_coding	protein_coding
ENSMUSG00000037344	Slc12a9	3.1092	-0.235934	0.00432931	0.044969	-1	3.00124	0.151404	0.108295	0.30926	0	CMTR1 only	others	Slc12a9	solute carrier family 12 (potassium/chloride transporters), member 9 [Source:MGI Symbol;Acc:MGI:1933532]	protein_coding	protein_coding
ENSMUSG00000059070	Rpl18	7.26394	-0.235577	1.97e-07	1.78e-05	-1	8.4662	4.09e-05	0.999904	1	0	CMTR1 only	ribo	Rpl18	ribosomal protein L18 [Source:MGI Symbol;Acc:MGI:98003]	protein_coding	protein_coding
ENSMUSG00000071647	Eml3	3.07762	-0.235496	0.00383074	0.0413062	-1	2.39647	0.1707	0.121939	0.333127	0	CMTR1 only	others	Eml3	echinoderm microtubule associated protein like 3 [Source:MGI Symbol;Acc:MGI:2387612]	protein_coding	protein_coding
ENSMUSG00000040441	Slc26a10	0.902181	-0.235468	0.237504	0.537851	0	0.273785	0.186539	0.42485	0.674134	0	others	others	Slc26a10	solute carrier family 26, member 10 [Source:MGI Symbol;Acc:MGI:2143920]	protein_coding	protein_coding
ENSMUSG00000024524	Gnal	-0.545395	-0.23545	0.289145	0.595108	0	-1.14859	-0.295896	0.158562	0.39137	0	others	others	Gnal	guanine nucleotide binding protein, alpha stimulating, olfactory type [Source:MGI Symbol;Acc:MGI:95774]	protein_coding	protein_coding
ENSMUSG00000031910	Has3	-0.502005	-0.235266	0.281633	0.587167	0	-0.234494	-0.703996	0.000105056	0.00183221	-1	RAM only	others	Has3	hyaluronan synthase 3 [Source:MGI Symbol;Acc:MGI:109599]	protein_coding	protein_coding
ENSMUSG00000032578	Cish	0.288728	-0.235257	0.183321	0.466868	0	-0.235731	-0.241776	0.238844	0.494001	0	others	others	Cish	cytokine inducible SH2-containing protein [Source:MGI Symbol;Acc:MGI:103159]	protein_coding	processed_transcript
ENSMUSG00000077111	Mir18b	4.90625	-0.235257	0.520257	0.789089	0	5.03123	0.278425	0.300407	0.560717	0	others	others	Mir18b	microRNA 18b [Source:MGI Symbol;Acc:MGI:3718454]	miRNA	miRNA
ENSMUSG00000020258	Glyctk	0.780209	-0.235254	0.144084	0.408545	0	0.385633	0.194151	0.208656	0.456409	0	others	others	Glyctk	glycerate kinase [Source:MGI Symbol;Acc:MGI:2444085]	protein_coding	protein_coding
ENSMUSG00000036553	Sh3tc1	0.893383	-0.235233	0.0840974	0.30338	0	2.63015	-0.197564	0.0549336	0.198202	0	others	others	Sh3tc1	SH3 domain and tetratricopeptide repeats 1 [Source:MGI Symbol;Acc:MGI:2678949]	protein_coding	protein_coding
ENSMUSG00000048100	Taf13	2.94681	-0.235079	0.0926706	0.319219	0	2.93982	-0.0463941	0.655908	0.833159	0	others	others	Taf13	TATA-box binding protein associated factor 13 [Source:MGI Symbol;Acc:MGI:1913500]	protein_coding	protein_coding
ENSMUSG00000062963	Ufc1	4.98807	-0.235058	0.00244722	0.0304192	-1	5.78028	-0.119393	0.202098	0.449754	0	CMTR1 only	others	Ufc1	ubiquitin-fold modifier conjugating enzyme 1 [Source:MGI Symbol;Acc:MGI:1913405]	protein_coding	protein_coding
ENSMUSG00000101878	Gm8203	1.77859	-0.234872	0.660335	0.875719	0	4.32529	0.100429	0.460605	0.701608	0	others	others	Gm8203	predicted pseudogene 8203 [Source:MGI Symbol;Acc:MGI:3646499]	processed_pseudogene	processed_pseudogene
ENSMUSG00000020605	Hs1bp3	3.18388	-0.234649	0.00580589	0.0552592	0	3.08531	-0.127097	0.322745	0.582683	0	others	others	Hs1bp3	HCLS1 binding protein 3 [Source:MGI Symbol;Acc:MGI:1913224]	protein_coding	protein_coding
ENSMUSG00000021313	Ryr2	1.84044	-0.234517	0.0189298	0.121786	0	0.0753782	-0.00368216	0.983765	1	0	others	others	Ryr2	ryanodine receptor 2, cardiac [Source:MGI Symbol;Acc:MGI:99685]	protein_coding	protein_coding
ENSMUSG00000026764	Kif5c	2.86702	-0.234479	0.000463331	0.00886333	-1	3.19446	-0.0197625	0.85095	0.938346	0	CMTR1 only	others	Kif5c	kinesin family member 5C [Source:MGI Symbol;Acc:MGI:1098269]	protein_coding	protein_coding
ENSMUSG00000031770	Herpud1	3.01387	-0.234316	0.0621423	0.252828	0	7.09367	0.0933321	0.433909	0.681257	0	others	others	Herpud1	homocysteine-inducible, endoplasmic reticulum stress-inducible, ubiquitin-like domain member 1 [Source:MGI Symbol;Acc:MGI:1927406]	protein_coding	protein_coding
ENSMUSG00000086859	Snhg20	3.08758	-0.234293	0.0283339	0.157127	0	3.44189	0.264341	0.0104171	0.0626015	0	others	others	Snhg20	small nucleolar RNA host gene 20 [Source:MGI Symbol;Acc:MGI:1924222]	lincRNA	lincRNA
ENSMUSG00000018570	2810408A11Rik	1.49986	-0.234234	0.298985	0.606041	0	1.60742	-0.113348	0.483078	0.72086	0	others	others	2810408A11Rik	RIKEN cDNA 2810408A11 gene [Source:MGI Symbol;Acc:MGI:1917669]	protein_coding	protein_coding
ENSMUSG00000051285	Pcmtd1	4.10967	-0.234178	0.000676453	0.0118156	-1	4.43775	-0.159794	0.0932294	0.280556	0	CMTR1 only	others	Pcmtd1	protein-L-isoaspartate (D-aspartate) O-methyltransferase domain containing 1 [Source:MGI Symbol;Acc:MGI:2441773]	protein_coding	protein_coding
ENSMUSG00000074212	Dnajb14	0.528626	-0.234141	0.0806854	0.296948	0	1.38091	0.289555	0.0356449	0.148743	0	others	others	Dnajb14	DnaJ heat shock protein family (Hsp40) member B14 [Source:MGI Symbol;Acc:MGI:1917854]	protein_coding	protein_coding
ENSMUSG00000028159	Dapp1	2.55164	-0.234134	0.0407881	0.196985	0	1.74605	-0.628206	3.54e-06	0.000110929	-1	RAM only	others	Dapp1	dual adaptor for phosphotyrosine and 3-phosphoinositides 1 [Source:MGI Symbol;Acc:MGI:1347063]	protein_coding	protein_coding
ENSMUSG00000087174	5530601H04Rik	2.62002	-0.234053	0.00517437	0.0510128	0	1.45539	0.159637	0.238388	0.493684	0	others	others	5530601H04Rik	RIKEN cDNA 5530601H04 gene [Source:MGI Symbol;Acc:MGI:1918695]	processed_transcript	processed_transcript
ENSMUSG00000028668	Eloa	3.61018	-0.233979	0.000325125	0.00683911	-1	3.47278	0.180404	0.0442629	0.171608	0	CMTR1 only	others	Eloa	elongin A [Source:MGI Symbol;Acc:MGI:1351315]	protein_coding	protein_coding
ENSMUSG00000028763	Hspg2	6.36969	-0.23396	0.00305029	0.0354084	-1	4.4257	-0.0474658	0.794965	0.912395	0	CMTR1 only	others	Hspg2	perlecan (heparan sulfate proteoglycan 2) [Source:MGI Symbol;Acc:MGI:96257]	protein_coding	protein_coding
ENSMUSG00000039183	Nubp2	5.36073	-0.233935	0.000167591	0.00417874	-1	5.16208	-0.0733651	0.430167	0.678313	0	CMTR1 only	others	Nubp2	nucleotide binding protein 2 [Source:MGI Symbol;Acc:MGI:1347072]	protein_coding	protein_coding
ENSMUSG00000029432	Nipsnap2	3.71644	-0.233644	0.00705849	0.0631667	0	3.86712	-0.196243	0.131193	0.349346	0	others	others	Nipsnap2	nipsnap homolog 2 [Source:MGI Symbol;Acc:MGI:1278343]	protein_coding	protein_coding
ENSMUSG00000024827	Gldc	5.58454	-0.233408	0.000194833	0.004683	-1	7.07907	0.280473	0.00371309	0.029611	1	CMTR1 only	others	Gldc	glycine decarboxylase [Source:MGI Symbol;Acc:MGI:1341155]	protein_coding	protein_coding
ENSMUSG00000048612	Myof	2.24599	-0.233206	0.0922542	0.318282	0	2.81907	-0.343191	0.00972192	0.0595775	0	others	others	Myof	myoferlin [Source:MGI Symbol;Acc:MGI:1919192]	protein_coding	protein_coding
ENSMUSG00000042757	Tmem108	0.193847	-0.233102	0.305083	0.612712	0	1.38669	-0.267294	0.166683	0.403007	0	others	others	Tmem108	transmembrane protein 108 [Source:MGI Symbol;Acc:MGI:1932411]	protein_coding	protein_coding
ENSMUSG00000039481	Nrtn	2.40606	-0.233021	0.185215	0.469404	0	2.35085	0.104977	0.513222	0.745354	0	others	others	Nrtn	neurturin [Source:MGI Symbol;Acc:MGI:108417]	protein_coding	protein_coding
ENSMUSG00000035614	Togaram1	3.96971	-0.232972	5.92e-05	0.00185132	-1	3.99435	-0.120827	0.270097	0.530022	0	CMTR1 only	others	Togaram1	TOG array regulator of axonemal microtubules 1 [Source:MGI Symbol;Acc:MGI:2684313]	protein_coding	protein_coding
ENSMUSG00000062590	Armc9	3.12326	-0.232901	0.00437671	0.045331	-1	1.30748	-0.0896085	0.443145	0.687545	0	CMTR1 only	others	Armc9	armadillo repeat containing 9 [Source:MGI Symbol;Acc:MGI:1926045]	protein_coding	protein_coding
ENSMUSG00000020782	Llgl2	5.27803	-0.232752	0.000101852	0.00283639	-1	5.28817	-0.0201287	0.867779	0.945434	0	CMTR1 only	others	Llgl2	LLGL2 scribble cell polarity complex component [Source:MGI Symbol;Acc:MGI:1918843]	protein_coding	protein_coding
ENSMUSG00000061393	Acvr2b	4.68303	-0.232513	0.00100499	0.0156092	-1	3.3737	0.125693	0.212284	0.461055	0	CMTR1 only	others	Acvr2b	activin receptor IIB [Source:MGI Symbol;Acc:MGI:87912]	protein_coding	protein_coding
ENSMUSG00000034892	Rps29	8.99414	-0.232375	2.89e-06	0.000162499	-1	11.2502	-0.0499568	0.560379	0.778304	0	CMTR1 only	ribo	Rps29	ribosomal protein S29 [Source:MGI Symbol;Acc:MGI:107681]	protein_coding	retained_intron
ENSMUSG00000040721	Zfhx2	2.93937	-0.232302	0.000335067	0.00698656	-1	-0.0766483	0.0575753	0.692693	0.855632	0	CMTR1 only	others	Zfhx2	zinc finger homeobox 2 [Source:MGI Symbol;Acc:MGI:2686934]	protein_coding	protein_coding
ENSMUSG00000033624	Pdpr	3.31871	-0.232211	0.00208872	0.026905	-1	4.38794	0.131325	0.234018	0.489224	0	CMTR1 only	others	Pdpr	pyruvate dehydrogenase phosphatase regulatory subunit [Source:MGI Symbol;Acc:MGI:2442188]	protein_coding	protein_coding
ENSMUSG00000095676	Gm25099	6.48081	-0.232156	0.107742	0.348642	0	7.63081	0.357098	0.00428037	0.0327989	1	others	others	Gm25099	predicted gene, 25099 [Source:MGI Symbol;Acc:MGI:5454876]	snRNA	snRNA
ENSMUSG00000024012	Mtch1	5.84805	-0.23193	0.000227027	0.00528012	-1	5.98073	0.0449146	0.6001	0.802365	0	CMTR1 only	others	Mtch1	mitochondrial carrier 1 [Source:MGI Symbol;Acc:MGI:1929261]	protein_coding	protein_coding
ENSMUSG00000034210	Efcab14	3.36911	-0.231921	0.00105228	0.0161929	-1	3.80349	-0.129376	0.195812	0.441498	0	CMTR1 only	others	Efcab14	EF-hand calcium binding domain 14 [Source:MGI Symbol;Acc:MGI:2442397]	protein_coding	protein_coding
ENSMUSG00000034111	Tmed8	2.64099	-0.231912	0.00220502	0.0281638	-1	2.90385	-0.299923	0.000509843	0.0063502	-1	both	others	Tmed8	transmembrane p24 trafficking protein 8 [Source:MGI Symbol;Acc:MGI:1923480]	protein_coding	protein_coding
ENSMUSG00000028744	Pqlc2	1.91623	-0.231693	0.0655312	0.26094	0	2.65416	0.25362	0.0300642	0.1327	0	others	others	Pqlc2	PQ loop repeat containing 2 [Source:MGI Symbol;Acc:MGI:2384837]	protein_coding	protein_coding
ENSMUSG00000105199	Gm43581	1.55943	-0.231688	0.11889	0.367396	0	-0.520152	0.391496	0.153145	0.382451	0	others	others	Gm43581	predicted gene 43581 [Source:MGI Symbol;Acc:MGI:5663718]	sense_intronic	sense_intronic
ENSMUSG00000054770	Kctd18	2.62103	-0.231469	0.0563171	0.238675	0	4.04932	0.109811	0.294483	0.554275	0	others	others	Kctd18	potassium channel tetramerisation domain containing 18 [Source:MGI Symbol;Acc:MGI:3603813]	protein_coding	protein_coding
ENSMUSG00000041372	B4galnt3	4.0585	-0.231417	0.00316606	0.0361948	-1	4.35699	-0.133325	0.172725	0.41118	0	CMTR1 only	others	B4galnt3	beta-1,4-N-acetyl-galactosaminyl transferase 3 [Source:MGI Symbol;Acc:MGI:3041155]	protein_coding	protein_coding
ENSMUSG00000024300	Myo1f	0.451315	-0.231387	0.205565	0.497032	0	3.62804	-0.308598	0.00263585	0.0228419	-1	RAM only	others	Myo1f	myosin IF [Source:MGI Symbol;Acc:MGI:107711]	protein_coding	protein_coding
ENSMUSG00000025491	Ifitm1	5.31298	-0.231282	0.00572661	0.0547738	0	5.08764	-0.457905	0.00644025	0.0444266	-1	RAM only	others	Ifitm1	interferon induced transmembrane protein 1 [Source:MGI Symbol;Acc:MGI:1915963]	protein_coding	protein_coding
ENSMUSG00000030539	Sema4b	5.09956	-0.231086	0.000118276	0.00320807	-1	6.39827	0.0690239	0.561215	0.778885	0	CMTR1 only	others	Sema4b	sema domain, immunoglobulin domain (Ig), transmembrane domain (TM) and short cytoplasmic domain, (semaphorin) 4B [Source:MGI Symbol;Acc:MGI:107559]	protein_coding	protein_coding
ENSMUSG00000078695	Cisd3	3.43131	-0.230965	0.16093	0.436002	0	4.66403	0.140615	0.242142	0.497985	0	others	others	Cisd3	CDGSH iron sulfur domain 3 [Source:MGI Symbol;Acc:MGI:101788]	protein_coding	protein_coding
ENSMUSG00000034509	Mad2l1bp	2.93837	-0.230713	0.0790342	0.293428	0	2.75275	-0.10324	0.503696	0.736831	0	others	others	Mad2l1bp	MAD2L1 binding protein [Source:MGI Symbol;Acc:MGI:1913841]	protein_coding	protein_coding
ENSMUSG00000028557	Rnf11	2.09573	-0.230686	0.0308931	0.166127	0	2.66288	-0.535111	5.32e-09	4.06e-07	-1	RAM only	others	Rnf11	ring finger protein 11 [Source:MGI Symbol;Acc:MGI:1352759]	protein_coding	protein_coding
ENSMUSG00000021314	Amph	1.97041	-0.230565	0.0711198	0.275064	0	2.09421	0.23095	0.0312147	0.13627	0	others	others	Amph	amphiphysin [Source:MGI Symbol;Acc:MGI:103574]	protein_coding	protein_coding
ENSMUSG00000026429	Ube2t	4.34612	-0.23025	0.00595467	0.0560499	0	4.43657	-0.11196	0.305912	0.566838	0	others	others	Ube2t	ubiquitin-conjugating enzyme E2T [Source:MGI Symbol;Acc:MGI:1914446]	protein_coding	protein_coding
ENSMUSG00000103159	F830112A20Rik	2.88863	-0.230242	0.0149571	0.104568	0	-1.33349	0.185037	0.562963	0.780101	0	others	others	F830112A20Rik	RIKEN cDNA F830112A20 gene [Source:MGI Symbol;Acc:MGI:3641781]	TEC	TEC
ENSMUSG00000031402	Mpp1	2.72028	-0.230238	0.0197857	0.125036	0	1.91163	-0.405944	0.00107184	0.0114958	-1	RAM only	others	Mpp1	membrane protein, palmitoylated [Source:MGI Symbol;Acc:MGI:105941]	protein_coding	protein_coding
ENSMUSG00000008575	Nfib	2.28069	-0.230211	0.0173179	0.114908	0	2.04888	-0.169357	0.178605	0.41844	0	others	others	Nfib	nuclear factor I/B [Source:MGI Symbol;Acc:MGI:103188]	protein_coding	protein_coding
ENSMUSG00000026511	Srp9	4.94773	-0.22986	0.000894153	0.014432	-1	4.8953	-0.0385355	0.729176	0.878526	0	CMTR1 only	others	Srp9	signal recognition particle 9 [Source:MGI Symbol;Acc:MGI:1350930]	protein_coding	protein_coding
ENSMUSG00000025726	Slc28a1	3.48863	-0.229784	0.00263322	0.031957	-1	4.56087	0.226458	0.0408453	0.16258	0	CMTR1 only	others	Slc28a1	solute carrier family 28 (sodium-coupled nucleoside transporter), member 1 [Source:MGI Symbol;Acc:MGI:3605073]	protein_coding	protein_coding
ENSMUSG00000010721	Lmbr1	1.90213	-0.229781	0.0364108	0.184162	0	2.90812	-0.0410072	0.693188	0.855718	0	others	others	Lmbr1	limb region 1 [Source:MGI Symbol;Acc:MGI:1861746]	protein_coding	protein_coding
ENSMUSG00000034936	Arl4d	1.76007	-0.229703	0.245128	0.546758	0	2.71134	-0.0388064	0.810501	0.920886	0	others	others	Arl4d	ADP-ribosylation factor-like 4D [Source:MGI Symbol;Acc:MGI:1933155]	protein_coding	protein_coding
ENSMUSG00000038916	Soga3	2.41649	-0.229496	0.0439158	0.204853	0	2.14144	-0.1836	0.51548	0.747228	0	others	others	Soga3	SOGA family member 3 [Source:MGI Symbol;Acc:MGI:1914662]	protein_coding	protein_coding
ENSMUSG00000029089	5730480H06Rik	3.34299	-0.229409	0.00666738	0.060742	0	2.32231	-0.0783224	0.474369	0.713669	0	others	others	5730480H06Rik	RIKEN cDNA 5730480H06 gene [Source:MGI Symbol;Acc:MGI:1917842]	protein_coding	protein_coding
ENSMUSG00000051506	Wdfy4	-2.26543	-0.229401	0.486369	0.765598	0	-2.96958	0.760708	0.00964159	0.0593001	0	others	others	Wdfy4	WD repeat and FYVE domain containing 4 [Source:MGI Symbol;Acc:MGI:3584510]	protein_coding	protein_coding
ENSMUSG00000021306	Gpr137b	1.44107	-0.229329	0.0794734	0.294142	0	2.19471	-0.305807	0.0243481	0.114594	0	others	others	Gpr137b	G protein-coupled receptor 137B [Source:MGI Symbol;Acc:MGI:1891463]	protein_coding	protein_coding
ENSMUSG00000027506	Tpd52	3.83565	-0.229263	0.00188063	0.0250765	-1	3.94662	-0.462911	2.85e-07	1.32e-05	-1	both	others	Tpd52	tumor protein D52 [Source:MGI Symbol;Acc:MGI:107749]	protein_coding	protein_coding
ENSMUSG00000050105	Grrp1	0.634824	-0.229172	0.502444	0.776035	0	0.492055	-0.670757	0.037888	0.154305	0	others	others	Grrp1	glycine/arginine rich protein 1 [Source:MGI Symbol;Acc:MGI:1919940]	protein_coding	protein_coding
ENSMUSG00000068396	Rpl34-ps1	5.26283	-0.228874	0.0324281	0.17129	0	6.12587	-0.0585134	0.582126	0.791195	0	others	others	Rpl34-ps1	ribosomal protein L34, pseudogene 1 [Source:MGI Symbol;Acc:MGI:3704270]	processed_pseudogene	processed_pseudogene
ENSMUSG00000002416	Ndufb2	1.10354	-0.228855	0.128474	0.382762	0	1.83352	0.0524494	0.634216	0.819979	0	others	others	Ndufb2	NADH:ubiquinone oxidoreductase subunit B2 [Source:MGI Symbol;Acc:MGI:1915448]	protein_coding	protein_coding
ENSMUSG00000027423	Snx5	7.26185	-0.228788	3.77e-07	2.97e-05	-1	7.3089	0.0242217	0.790276	0.910291	0	CMTR1 only	others	Snx5	sorting nexin 5 [Source:MGI Symbol;Acc:MGI:1916428]	protein_coding	protein_coding
ENSMUSG00000040472	Rabggta	3.2247	-0.228781	0.0158168	0.108353	0	4.60127	-0.181379	0.0457449	0.175263	0	others	others	Rabggta	Rab geranylgeranyl transferase, a subunit [Source:MGI Symbol;Acc:MGI:1860443]	protein_coding	protein_coding
ENSMUSG00000006019	Dhx34	2.74811	-0.228774	0.0103746	0.0817468	0	2.26885	-0.0354719	0.740722	0.885148	0	others	others	Dhx34	DEAH (Asp-Glu-Ala-His) box polypeptide 34 [Source:MGI Symbol;Acc:MGI:1918973]	protein_coding	protein_coding
ENSMUSG00000053898	Ech1	3.95119	-0.228664	0.0140696	0.100469	0	4.89273	0.0820382	0.386026	0.639772	0	others	others	Ech1	enoyl coenzyme A hydratase 1, peroxisomal [Source:MGI Symbol;Acc:MGI:1858208]	protein_coding	protein_coding
ENSMUSG00000065820	Gm26316	6.84719	-0.228598	0.0395564	0.193388	0	7.29914	0.169739	0.101351	0.295588	0	others	others	Gm26316	predicted gene, 26316 [Source:MGI Symbol;Acc:MGI:5456093]	snRNA	snRNA
ENSMUSG00000022995	Enah	6.04872	-0.228099	1.67e-06	0.000102937	-1	4.0663	-0.181872	0.0416486	0.164886	0	CMTR1 only	others	Enah	ENAH actin regulator [Source:MGI Symbol;Acc:MGI:108360]	protein_coding	protein_coding
ENSMUSG00000056919	Cep162	2.05657	-0.228074	0.00501987	0.0498728	-1	1.91244	-0.307495	0.00142072	0.0142175	-1	both	others	Cep162	centrosomal protein 162 [Source:MGI Symbol;Acc:MGI:1925343]	protein_coding	protein_coding
ENSMUSG00000005268	Prlr	-1.94232	-0.228018	0.477646	0.759931	0	-2.9521	-0.791034	0.00361139	0.0290539	-1	RAM only	others	Prlr	prolactin receptor [Source:MGI Symbol;Acc:MGI:97763]	protein_coding	protein_coding
ENSMUSG00000021809	Nudt13	1.66512	-0.227836	0.218273	0.513598	0	1.1737	-0.161057	0.27317	0.533146	0	others	others	Nudt13	nudix (nucleoside diphosphate linked moiety X)-type motif 13 [Source:MGI Symbol;Acc:MGI:1914975]	protein_coding	protein_coding
ENSMUSG00000002871	Tpra1	1.9639	-0.227764	0.0895032	0.312434	0	2.68975	0.279412	0.016297	0.0860996	0	others	others	Tpra1	transmembrane protein, adipocyte asscociated 1 [Source:MGI Symbol;Acc:MGI:1345190]	protein_coding	protein_coding
ENSMUSG00000068290	Ddrgk1	4.21471	-0.227623	0.0150696	0.105047	0	6.26172	0.105104	0.225869	0.479376	0	others	others	Ddrgk1	DDRGK domain containing 1 [Source:MGI Symbol;Acc:MGI:1924256]	protein_coding	protein_coding
ENSMUSG00000052353	Cemip	-0.214456	-0.227566	0.203637	0.494593	0	0.0687594	0.816735	1.19e-06	4.51e-05	1	others	others	Cemip	cell migration inducing protein, hyaluronan binding [Source:MGI Symbol;Acc:MGI:2443629]	protein_coding	protein_coding
ENSMUSG00000020937	Plcd3	1.81475	-0.227467	0.0682108	0.267771	0	2.29048	0.0520298	0.653417	0.831958	0	others	others	Plcd3	phospholipase C, delta 3 [Source:MGI Symbol;Acc:MGI:107451]	protein_coding	protein_coding
ENSMUSG00000029075	Tnfrsf4	1.39819	-0.227445	0.440938	0.730773	0	0.294656	0.0677142	0.868695	0.945861	0	others	others	Tnfrsf4	tumor necrosis factor receptor superfamily, member 4 [Source:MGI Symbol;Acc:MGI:104512]	protein_coding	processed_transcript
ENSMUSG00000026283	Ing5	4.26753	-0.227427	5.02e-05	0.0016319	-1	4.10785	-0.287113	0.000715128	0.0082974	-1	both	others	Ing5	inhibitor of growth family, member 5 [Source:MGI Symbol;Acc:MGI:1922816]	protein_coding	protein_coding
ENSMUSG00000056228	Cars2	3.71651	-0.227229	0.000967393	0.0151885	-1	3.62406	-0.222111	0.0151845	0.0820622	0	CMTR1 only	others	Cars2	cysteinyl-tRNA synthetase 2 (mitochondrial)(putative) [Source:MGI Symbol;Acc:MGI:1919191]	protein_coding	retained_intron
ENSMUSG00000061904	Slc25a3	6.73116	-0.227198	1.29e-07	1.21e-05	-1	6.83585	-0.0081278	0.925583	0.973045	0	CMTR1 only	others	Slc25a3	solute carrier family 25 (mitochondrial carrier, phosphate carrier), member 3 [Source:MGI Symbol;Acc:MGI:1353498]	protein_coding	retained_intron
ENSMUSG00000099517	Hist1h3g	7.4021	-0.227177	0.000386219	0.00764238	-1	6.66682	-0.207934	0.289651	0.549559	0	CMTR1 only	histones	H3c8	H3 clustered histone 8 [Source:MGI Symbol;Acc:MGI:2145541]	protein_coding	protein_coding
ENSMUSG00000008730	Hipk1	3.98095	-0.227119	1.51e-05	0.000636536	-1	3.44263	-0.0659167	0.440222	0.685074	0	CMTR1 only	others	Hipk1	homeodomain interacting protein kinase 1 [Source:MGI Symbol;Acc:MGI:1314873]	protein_coding	protein_coding
ENSMUSG00000044328	Trp53i13	2.2688	-0.227087	0.18078	0.462794	0	3.52967	0.390598	0.00093355	0.0102172	1	others	others	Trp53i13	transformation related protein 53 inducible protein 13 [Source:MGI Symbol;Acc:MGI:1915125]	protein_coding	protein_coding
ENSMUSG00000003423	Pih1d1	5.02887	-0.226903	0.000651793	0.011542	-1	5.08989	-0.175023	0.0429075	0.167899	0	CMTR1 only	others	Pih1d1	PIH1 domain containing 1 [Source:MGI Symbol;Acc:MGI:1916095]	protein_coding	protein_coding
ENSMUSG00000029436	Mmp17	0.68011	-0.226792	0.0825286	0.300318	0	3.08876	0.0645852	0.540489	0.765398	0	others	others	Mmp17	matrix metallopeptidase 17 [Source:MGI Symbol;Acc:MGI:1346076]	protein_coding	protein_coding
ENSMUSG00000020841	Cpd	2.58753	-0.226737	0.000900082	0.0144647	-1	3.20222	-0.1255	0.294805	0.55458	0	CMTR1 only	others	Cpd	carboxypeptidase D [Source:MGI Symbol;Acc:MGI:107265]	protein_coding	protein_coding
ENSMUSG00000040276	Pacsin1	0.758108	-0.226735	0.129165	0.384134	0	-0.231788	0.481228	0.0118445	0.0687014	0	others	others	Pacsin1	protein kinase C and casein kinase substrate in neurons 1 [Source:MGI Symbol;Acc:MGI:1345181]	protein_coding	protein_coding
ENSMUSG00000062729	Ppox	3.38435	-0.226623	0.0184758	0.119734	0	2.85714	0.215556	0.100287	0.293446	0	others	others	Ppox	protoporphyrinogen oxidase [Source:MGI Symbol;Acc:MGI:104968]	protein_coding	protein_coding
ENSMUSG00000041037	Irgq	1.33775	-0.226619	0.0220021	0.134419	0	0.214491	-0.279505	0.098236	0.289481	0	others	others	Irgq	immunity-related GTPase family, Q [Source:MGI Symbol;Acc:MGI:2667176]	protein_coding	protein_coding
ENSMUSG00000038214	Bend3	5.05811	-0.226575	7.97e-05	0.00233621	-1	2.76162	0.101619	0.27272	0.532645	0	CMTR1 only	others	Bend3	BEN domain containing 3 [Source:MGI Symbol;Acc:MGI:2677212]	protein_coding	protein_coding
ENSMUSG00000034858	Fam214a	0.736881	-0.226465	0.152064	0.421244	0	0.786953	0.024199	0.878325	0.950094	0	others	others	Fam214a	family with sequence similarity 214, member A [Source:MGI Symbol;Acc:MGI:2387648]	protein_coding	protein_coding
ENSMUSG00000106968	C78283	3.63958	-0.226421	0.0821007	0.29961	0	5.09449	-0.175609	0.13456	0.354575	0	others	others	C78283	expressed sequence C78283 [Source:MGI Symbol;Acc:MGI:2141303]	lincRNA	lincRNA
ENSMUSG00000028850	Gpatch3	3.54999	-0.226417	0.0244468	0.143086	0	2.98914	-0.0410676	0.713601	0.869482	0	others	others	Gpatch3	G patch domain containing 3 [Source:MGI Symbol;Acc:MGI:2442492]	protein_coding	protein_coding
ENSMUSG00000020267	Hint1	7.32246	-0.226351	2.77e-05	0.00102318	-1	8.35765	-0.188315	0.0264746	0.121491	0	CMTR1 only	others	Hint1	histidine triad nucleotide binding protein 1 [Source:MGI Symbol;Acc:MGI:1321133]	protein_coding	protein_coding
ENSMUSG00000028807	Zbtb8a	4.37506	-0.226205	0.000563176	0.0103805	-1	3.51225	-0.192916	0.121536	0.332352	0	CMTR1 only	others	Zbtb8a	zinc finger and BTB domain containing 8a [Source:MGI Symbol;Acc:MGI:1920930]	protein_coding	protein_coding
ENSMUSG00000064672	Gm22806	4.8692	-0.226159	0.301283	0.608029	0	3.954	0.154521	0.502273	0.735715	0	others	others	Gm22806	predicted gene, 22806 [Source:MGI Symbol;Acc:MGI:5452583]	snoRNA	snoRNA
ENSMUSG00000003549	Ercc1	4.19666	-0.225881	0.0355415	0.181305	0	3.87496	-0.120809	0.261516	0.520756	0	others	others	Ercc1	excision repair cross-complementing rodent repair deficiency, complementation group 1 [Source:MGI Symbol;Acc:MGI:95412]	protein_coding	protein_coding
ENSMUSG00000055692	Tmem191c	2.18213	-0.225823	0.301843	0.608748	0	2.64917	0.660511	7.54e-07	3.05e-05	1	others	others	Tmem191c	transmembrane protein 191C [Source:MGI Symbol;Acc:MGI:107238]	protein_coding	retained_intron
ENSMUSG00000099689	Zfp383	1.82358	-0.225753	0.107161	0.34784	0	2.16387	-0.369724	0.00379205	0.030051	-1	RAM only	others	Zfp383	zinc finger protein 383 [Source:MGI Symbol;Acc:MGI:1920979]	protein_coding	nonsense_mediated_decay
ENSMUSG00000002767	Mrpl2	5.71516	-0.225658	0.000601278	0.0108432	-1	6.90364	0.0761333	0.361347	0.617426	0	CMTR1 only	others	Mrpl2	mitochondrial ribosomal protein L2 [Source:MGI Symbol;Acc:MGI:1351622]	protein_coding	protein_coding
ENSMUSG00000057036	Gm7536	2.90246	-0.225654	0.408189	0.705158	0	4.53841	-0.00947696	0.948662	0.984795	0	others	others	Gm7536	predicted gene 7536 [Source:MGI Symbol;Acc:MGI:3645137]	processed_pseudogene	processed_pseudogene
ENSMUSG00000038690	Atp5j2	6.4357	-0.225375	0.000119966	0.00323727	-1	7.6582	-0.0105179	0.903313	0.962076	0	CMTR1 only	others	Atp5j2	ATP synthase, H+ transporting, mitochondrial F0 complex, subunit F2 [Source:MGI Symbol;Acc:MGI:1927558]	protein_coding	protein_coding
ENSMUSG00000060935	Tmem263	3.07294	-0.225261	0.00296892	0.0347785	-1	3.52661	-0.042223	0.664652	0.83964	0	CMTR1 only	others	Tmem263	transmembrane protein 263 [Source:MGI Symbol;Acc:MGI:2143652]	protein_coding	protein_coding
ENSMUSG00000046711	Hmga1	6.0786	-0.225097	0.00121551	0.0179739	-1	4.44287	-0.143951	0.190911	0.434599	0	CMTR1 only	others	Hmga1	high mobility group AT-hook 1 [Source:MGI Symbol;Acc:MGI:96160]	protein_coding	protein_coding
ENSMUSG00000005667	Mthfd2	5.0773	-0.225086	0.00489515	0.0490156	-1	6.76512	-0.279131	0.00166522	0.0161412	-1	both	others	Mthfd2	methylenetetrahydrofolate dehydrogenase (NAD+ dependent), methenyltetrahydrofolate cyclohydrolase [Source:MGI Symbol;Acc:MGI:1338850]	protein_coding	protein_coding
ENSMUSG00000039323	Igfbp2	7.30881	-0.225041	2.59e-05	0.000981246	-1	7.87019	0.297778	0.00356508	0.0288276	1	CMTR1 only	others	Igfbp2	insulin-like growth factor binding protein 2 [Source:MGI Symbol;Acc:MGI:96437]	protein_coding	protein_coding
ENSMUSG00000041935	AW549877	3.5158	-0.224892	0.00036462	0.0073903	-1	2.96884	-0.10665	0.33199	0.589691	0	CMTR1 only	others	AW549877	expressed sequence AW549877 [Source:MGI Symbol;Acc:MGI:2146232]	protein_coding	protein_coding
ENSMUSG00000029366	Dck	3.65703	-0.224777	0.00835234	0.0706877	0	3.3916	-0.0311637	0.767025	0.899884	0	others	others	Dck	deoxycytidine kinase [Source:MGI Symbol;Acc:MGI:102726]	protein_coding	protein_coding
ENSMUSG00000021662	Arhgef28	2.44499	-0.224758	0.0103907	0.0817579	0	-0.21592	0.404004	0.0266163	0.121866	0	others	others	Arhgef28	Rho guanine nucleotide exchange factor (GEF) 28 [Source:MGI Symbol;Acc:MGI:1346016]	protein_coding	protein_coding
ENSMUSG00000028013	Ppa2	4.93718	-0.224697	0.000685189	0.0119432	-1	5.01886	-0.180343	0.0342856	0.145119	0	CMTR1 only	others	Ppa2	pyrophosphatase (inorganic) 2 [Source:MGI Symbol;Acc:MGI:1922026]	protein_coding	protein_coding
ENSMUSG00000005949	Ctns	2.38554	-0.22458	0.0547037	0.234398	0	3.09279	0.199924	0.117745	0.325801	0	others	others	Ctns	cystinosis, nephropathic [Source:MGI Symbol;Acc:MGI:1932872]	protein_coding	protein_coding
ENSMUSG00000075014	Gm10800	8.41928	-0.224525	0.00327045	0.036986	-1	4.59317	0.806448	0.163608	0.398835	0	CMTR1 only	others	Gm10800	predicted gene 10800 [Source:MGI Symbol;Acc:MGI:3641657]	protein_coding	protein_coding
ENSMUSG00000067786	Nnat	4.35569	-0.224485	0.0123011	0.092222	0	3.38335	0.470981	0.000317825	0.00436161	1	others	others	Nnat	neuronatin [Source:MGI Symbol;Acc:MGI:104716]	protein_coding	protein_coding
ENSMUSG00000037847	Nmrk1	1.39151	-0.22416	0.317772	0.626566	0	1.8889	0.0790733	0.579756	0.789425	0	others	others	Nmrk1	nicotinamide riboside kinase 1 [Source:MGI Symbol;Acc:MGI:2147434]	protein_coding	protein_coding
ENSMUSG00000032527	Pccb	3.1785	-0.224105	0.0477286	0.216153	0	5.33565	0.0416275	0.69066	0.85464	0	others	others	Pccb	propionyl Coenzyme A carboxylase, beta polypeptide [Source:MGI Symbol;Acc:MGI:1914154]	protein_coding	protein_coding
ENSMUSG00000074754	Smim26	3.22653	-0.223986	0.312614	0.620724	0	4.54511	0.298862	0.0129199	0.0731213	0	others	others	Smim26	small integral membrane protein 26 [Source:MGI Symbol;Acc:MGI:2685407]	protein_coding	protein_coding
ENSMUSG00000051034	Zfp11	1.42438	-0.223976	0.0909811	0.315606	0	0.832691	-0.334932	0.0201705	0.100707	0	others	others	Zfp11	zinc finger protein 11 [Source:MGI Symbol;Acc:MGI:99156]	protein_coding	protein_coding
ENSMUSG00000097519	4930558J18Rik	0.603508	-0.223772	0.361104	0.666619	0	0.188049	-0.412547	0.0897369	0.274806	0	others	others	4930558J18Rik	RIKEN cDNA 4930558J18 gene [Source:MGI Symbol;Acc:MGI:1922573]	lincRNA	lincRNA
ENSMUSG00000001054	Rmnd5b	3.84209	-0.223709	0.00450132	0.0462071	-1	4.47599	-0.0640543	0.494353	0.730157	0	CMTR1 only	others	Rmnd5b	required for meiotic nuclear division 5 homolog B [Source:MGI Symbol;Acc:MGI:1913339]	protein_coding	protein_coding
ENSMUSG00000092074	Dynlt1a	1.27026	-0.223683	0.112425	0.356803	0	1.75815	-0.0666568	0.580068	0.789479	0	others	others	Dynlt1a	dynein light chain Tctex-type 1A [Source:MGI Symbol;Acc:MGI:3807506]	protein_coding	retained_intron
ENSMUSG00000039637	Coro7	3.55278	-0.223679	0.000620392	0.0110919	-1	1.48436	0.110297	0.337648	0.59454	0	CMTR1 only	others	Coro7	coronin 7 [Source:MGI Symbol;Acc:MGI:1926135]	protein_coding	protein_coding
ENSMUSG00000012117	Dhdds	3.31625	-0.223515	0.0214174	0.132467	0	2.77901	-0.147157	0.251977	0.510715	0	others	others	Dhdds	dehydrodolichyl diphosphate synthase [Source:MGI Symbol;Acc:MGI:1914672]	protein_coding	protein_coding
ENSMUSG00000038777	Sema6c	1.74208	-0.223372	0.0887533	0.311649	0	3.00992	-0.193189	0.179458	0.419449	0	others	others	Sema6c	sema domain, transmembrane domain (TM), and cytoplasmic domain, (semaphorin) 6C [Source:MGI Symbol;Acc:MGI:1338032]	protein_coding	retained_intron
ENSMUSG00000019039	Dalrd3	4.84509	-0.22336	0.00076532	0.0129497	-1	4.63797	0.154118	0.0898841	0.275075	0	CMTR1 only	others	Dalrd3	DALR anticodon binding domain containing 3 [Source:MGI Symbol;Acc:MGI:1915039]	protein_coding	protein_coding
ENSMUSG00000028788	Ptp4a2	5.7952	-0.223248	1.56e-05	0.000649587	-1	5.95856	-0.0940573	0.31704	0.57715	0	CMTR1 only	others	Ptp4a2	protein tyrosine phosphatase 4a2 [Source:MGI Symbol;Acc:MGI:1277117]	protein_coding	protein_coding
ENSMUSG00000038332	Sesn1	2.19695	-0.223195	0.0624031	0.253349	0	2.6287	0.176898	0.13609	0.357118	0	others	others	Sesn1	sestrin 1 [Source:MGI Symbol;Acc:MGI:2155278]	protein_coding	protein_coding
ENSMUSG00000023348	Trip6	4.13794	-0.223057	0.003419	0.0380977	-1	2.78126	0.0233695	0.871079	0.946825	0	CMTR1 only	others	Trip6	thyroid hormone receptor interactor 6 [Source:MGI Symbol;Acc:MGI:1343458]	protein_coding	protein_coding
ENSMUSG00000039789	Zfp597	1.69633	-0.223047	0.0548563	0.234871	0	2.55768	-0.22428	0.0106959	0.0638167	0	others	others	Zfp597	zinc finger protein 597 [Source:MGI Symbol;Acc:MGI:1918313]	protein_coding	protein_coding
ENSMUSG00000020888	Dvl2	4.27402	-0.222999	5.03e-05	0.0016319	-1	2.77507	-0.0350352	0.716404	0.871484	0	CMTR1 only	others	Dvl2	dishevelled segment polarity protein 2 [Source:MGI Symbol;Acc:MGI:106613]	protein_coding	protein_coding
ENSMUSG00000069678	Pcgf1	3.45524	-0.22231	0.0855884	0.305783	0	3.24916	-0.100753	0.444024	0.688519	0	others	others	Pcgf1	polycomb group ring finger 1 [Source:MGI Symbol;Acc:MGI:1917087]	protein_coding	protein_coding
ENSMUSG00000001053	N4bp3	3.91725	-0.222296	0.00787411	0.0679856	0	4.22325	-0.214634	0.0674804	0.227168	0	others	others	N4bp3	NEDD4 binding protein 3 [Source:MGI Symbol;Acc:MGI:2442218]	protein_coding	protein_coding
ENSMUSG00000023393	Slc17a9	2.26214	-0.222244	0.130407	0.386587	0	2.99438	-0.0275989	0.826658	0.927264	0	others	others	Slc17a9	solute carrier family 17, member 9 [Source:MGI Symbol;Acc:MGI:1919107]	protein_coding	protein_coding
ENSMUSG00000055799	Tcf7l1	5.06779	-0.222236	0.00104642	0.0161474	-1	1.49891	-0.0160632	0.910601	0.965105	0	CMTR1 only	plu	Tcf7l1	transcription factor 7 like 1 (T cell specific, HMG box) [Source:MGI Symbol;Acc:MGI:1202876]	protein_coding	protein_coding
ENSMUSG00000028636	Ppcs	3.5935	-0.222212	0.021634	0.133116	0	3.93274	-0.124616	0.287011	0.54735	0	others	others	Ppcs	phosphopantothenoylcysteine synthetase [Source:MGI Symbol;Acc:MGI:1915237]	protein_coding	protein_coding
ENSMUSG00000062866	Phactr2	-0.603496	-0.222206	0.236293	0.536284	0	0.311416	0.168739	0.2325	0.487673	0	others	others	Phactr2	phosphatase and actin regulator 2 [Source:MGI Symbol;Acc:MGI:2446138]	protein_coding	protein_coding
ENSMUSG00000043987	Cep164	3.38741	-0.221968	3.37e-05	0.00120141	-1	2.27428	-0.141306	0.193529	0.438119	0	CMTR1 only	others	Cep164	centrosomal protein 164 [Source:MGI Symbol;Acc:MGI:2384878]	protein_coding	protein_coding
ENSMUSG00000008090	Fgfrl1	2.16201	-0.221861	0.116528	0.363318	0	2.82585	0.241483	0.0264666	0.121491	0	others	others	Fgfrl1	fibroblast growth factor receptor-like 1 [Source:MGI Symbol;Acc:MGI:2150920]	protein_coding	protein_coding
ENSMUSG00000090733	Rps27	8.9398	-0.221707	8.18e-07	5.76e-05	-1	10.6482	-0.00856322	0.924097	0.972071	0	CMTR1 only	ribo	Rps27	ribosomal protein S27 [Source:MGI Symbol;Acc:MGI:1888676]	protein_coding	protein_coding
ENSMUSG00000020823	Sec14l1	4.0956	-0.22166	0.00113872	0.0171139	-1	3.751	-0.188092	0.0446992	0.172781	0	CMTR1 only	others	Sec14l1	SEC14-like lipid binding 1 [Source:MGI Symbol;Acc:MGI:1921386]	protein_coding	protein_coding
ENSMUSG00000034064	Poglut1	4.88282	-0.221628	1.99e-05	0.000801174	-1	6.298	-0.0565642	0.628484	0.816464	0	CMTR1 only	others	Poglut1	protein O-glucosyltransferase 1 [Source:MGI Symbol;Acc:MGI:2444232]	protein_coding	protein_coding
ENSMUSG00000032135	Mcam	4.54565	-0.221571	0.013143	0.0963264	0	6.83462	-0.0349823	0.719502	0.873533	0	others	others	Mcam	melanoma cell adhesion molecule [Source:MGI Symbol;Acc:MGI:1933966]	protein_coding	protein_coding
ENSMUSG00000032591	Mst1	-0.972652	-0.22156	0.740035	0.919219	0	1.91496	-0.376775	0.0721122	0.238681	0	others	others	Mst1	macrophage stimulating 1 (hepatocyte growth factor-like) [Source:MGI Symbol;Acc:MGI:96080]	protein_coding	protein_coding
ENSMUSG00000016940	Kctd2	2.25644	-0.221549	0.0549229	0.234975	0	2.06406	-0.217749	0.0925654	0.279639	0	others	others	Kctd2	potassium channel tetramerisation domain containing 2 [Source:MGI Symbol;Acc:MGI:1917632]	protein_coding	protein_coding
ENSMUSG00000105827	Hist2h2bb	7.49102	-0.221519	0.000359159	0.00731518	-1	7.5401	-0.280759	0.11012	0.312701	0	CMTR1 only	histones	H2bc18	H2B clustered histone 18 [Source:MGI Symbol;Acc:MGI:2448413]	protein_coding	protein_coding
ENSMUSG00000025584	Pde8a	0.860191	-0.221435	0.215882	0.51022	0	2.69687	-0.20247	0.0359391	0.149522	0	others	others	Pde8a	phosphodiesterase 8A [Source:MGI Symbol;Acc:MGI:1277116]	protein_coding	protein_coding
ENSMUSG00000035283	Adrb1	-1.2925	-0.221395	0.736752	0.91838	0	1.57039	-0.924562	6.89e-10	6.51e-08	-1	RAM only	others	Adrb1	adrenergic receptor, beta 1 [Source:MGI Symbol;Acc:MGI:87937]	protein_coding	protein_coding
ENSMUSG00000031461	Myom2	-1.68316	-0.221267	0.543883	0.803299	0	-0.562825	0.280953	0.255494	0.515213	0	others	others	Myom2	myomesin 2 [Source:MGI Symbol;Acc:MGI:1328358]	protein_coding	protein_coding
ENSMUSG00000035606	Ky	-1.73361	-0.221257	0.616666	0.848486	0	-0.788593	0.0186863	0.976059	0.997246	0	others	others	Ky	kyphoscoliosis peptidase [Source:MGI Symbol;Acc:MGI:96709]	protein_coding	protein_coding
ENSMUSG00000047613	A430005L14Rik	4.27153	-0.221081	0.0138733	0.0996217	0	4.94723	-0.0809535	0.400699	0.653723	0	others	others	A430005L14Rik	RIKEN cDNA A430005L14 gene [Source:MGI Symbol;Acc:MGI:2140680]	protein_coding	protein_coding
ENSMUSG00000031665	Sall1	5.36458	-0.220857	2.25e-05	0.000873651	-1	4.11787	-0.226194	0.0282573	0.126784	0	CMTR1 only	others	Sall1	spalt like transcription factor 1 [Source:MGI Symbol;Acc:MGI:1889585]	protein_coding	protein_coding
ENSMUSG00000029231	Pdgfra	1.28263	-0.220832	0.236303	0.536284	0	0.750867	0.428609	0.0122119	0.0700561	0	others	others	Pdgfra	platelet derived growth factor receptor, alpha polypeptide [Source:MGI Symbol;Acc:MGI:97530]	protein_coding	protein_coding
ENSMUSG00000081404	Gm15694	2.85859	-0.22063	0.562894	0.816421	0	2.67686	-0.280072	0.257085	0.516921	0	others	others	Gm15694	predicted gene 15694 [Source:MGI Symbol;Acc:MGI:3783135]	processed_pseudogene	processed_pseudogene
ENSMUSG00000055717	Slain1	2.2566	-0.22048	0.0884342	0.310955	0	0.8945	0.0568568	0.726944	0.877204	0	others	others	Slain1	SLAIN motif family, member 1 [Source:MGI Symbol;Acc:MGI:2145578]	protein_coding	protein_coding
ENSMUSG00000030086	Chchd6	3.80372	-0.220301	0.035038	0.179837	0	3.76511	0.114895	0.339987	0.597675	0	others	others	Chchd6	coiled-coil-helix-coiled-coil-helix domain containing 6 [Source:MGI Symbol;Acc:MGI:1913348]	protein_coding	protein_coding
ENSMUSG00000003153	Slc2a3	6.88881	-0.220264	1.69e-06	0.000103687	-1	8.64521	0.209871	0.0848268	0.265322	0	CMTR1 only	others	Slc2a3	solute carrier family 2 (facilitated glucose transporter), member 3 [Source:MGI Symbol;Acc:MGI:95757]	protein_coding	protein_coding
ENSMUSG00000056014	A430033K04Rik	0.629097	-0.220198	0.283704	0.588908	0	0.467149	-0.149276	0.385117	0.639103	0	others	others	A430033K04Rik	RIKEN cDNA A430033K04 gene [Source:MGI Symbol;Acc:MGI:3583896]	protein_coding	protein_coding
ENSMUSG00000106943	Dancr	3.86041	-0.220194	0.00924868	0.0757003	0	0.955059	0.139625	0.375248	0.631012	0	others	others	Dancr	differentiation antagonizing non-protein coding RNA [Source:MGI Symbol;Acc:MGI:1917286]	processed_transcript	retained_intron
ENSMUSG00000056899	Immp2l	1.48635	-0.220078	0.406339	0.703054	0	3.18501	0.175605	0.145068	0.371285	0	others	others	Immp2l	IMP2 inner mitochondrial membrane peptidase-like (S. cerevisiae) [Source:MGI Symbol;Acc:MGI:2135611]	protein_coding	protein_coding
ENSMUSG00000062373	Tmem65	2.63253	-0.220064	0.0358632	0.182444	0	2.38945	-0.0649639	0.528805	0.756602	0	others	others	Tmem65	transmembrane protein 65 [Source:MGI Symbol;Acc:MGI:1922118]	protein_coding	protein_coding
ENSMUSG00000022386	Trmu	3.27254	-0.219943	0.0437119	0.204625	0	2.27334	0.0791903	0.569433	0.783964	0	others	others	Trmu	tRNA 5-methylaminomethyl-2-thiouridylate methyltransferase [Source:MGI Symbol;Acc:MGI:1919276]	protein_coding	protein_coding
ENSMUSG00000019808	Adat2	2.82933	-0.219943	0.147643	0.413644	0	3.47424	-0.393283	0.000328506	0.00445921	-1	RAM only	others	Adat2	adenosine deaminase, tRNA-specific 2 [Source:MGI Symbol;Acc:MGI:1914007]	protein_coding	protein_coding
ENSMUSG00000057262	Gm10020	4.22669	-0.219939	0.0711435	0.275065	0	5.16796	-0.14845	0.304324	0.565242	0	others	others	Rpl15-ps6	ribosomal protein L15, pseudogene 6 [Source:MGI Symbol;Acc:MGI:3642192]	processed_pseudogene	processed_pseudogene
ENSMUSG00000089281	Scarna6	7.67861	-0.219807	0.032182	0.170769	0	8.82985	0.325782	0.011682	0.068094	0	others	others	Scarna6	small Cajal body-specific RNA 6 [Source:MGI Symbol;Acc:MGI:3819487]	scaRNA	scaRNA
ENSMUSG00000067878	Map7d3	2.7301	-0.219719	0.0374717	0.187001	0	0.680982	-0.026142	0.912064	0.966054	0	others	others	Map7d3	MAP7 domain containing 3 [Source:MGI Symbol;Acc:MGI:2445051]	protein_coding	protein_coding
ENSMUSG00000024983	Vti1a	3.18554	-0.2196	0.00319543	0.036378	-1	0.960304	-0.511382	0.000583935	0.00707029	-1	both	others	Vti1a	vesicle transport through interaction with t-SNAREs 1A [Source:MGI Symbol;Acc:MGI:1855699]	protein_coding	protein_coding
ENSMUSG00000035198	Tubg1	4.61175	-0.219493	0.00643181	0.0593413	0	4.15197	-0.021298	0.865504	0.944903	0	others	others	Tubg1	tubulin, gamma 1 [Source:MGI Symbol;Acc:MGI:101834]	protein_coding	protein_coding
ENSMUSG00000020009	Ifngr1	1.45272	-0.219291	0.26828	0.572347	0	3.20636	-0.13146	0.321419	0.581548	0	others	others	Ifngr1	interferon gamma receptor 1 [Source:MGI Symbol;Acc:MGI:107655]	protein_coding	protein_coding
ENSMUSG00000035390	Brsk1	3.72343	-0.219226	0.000648892	0.0115151	-1	3.69635	-0.123652	0.201484	0.448891	0	CMTR1 only	others	Brsk1	BR serine/threonine kinase 1 [Source:MGI Symbol;Acc:MGI:2685946]	protein_coding	protein_coding
ENSMUSG00000105408	Gm7285	1.15615	-0.219218	0.692675	0.89452	0	1.02698	0.139604	0.681917	0.850026	0	others	others	Gm7285	predicted gene 7285 [Source:MGI Symbol;Acc:MGI:3647212]	processed_pseudogene	processed_pseudogene
ENSMUSG00000029209	Gnpda2	2.1656	-0.219085	0.175426	0.455974	0	2.83163	-0.0166447	0.91548	0.967839	0	others	others	Gnpda2	glucosamine-6-phosphate deaminase 2 [Source:MGI Symbol;Acc:MGI:1915230]	protein_coding	protein_coding
ENSMUSG00000004815	Dgkq	2.93159	-0.219021	0.0116525	0.0887807	0	1.81704	0.200067	0.0552668	0.19876	0	others	others	Dgkq	diacylglycerol kinase, theta [Source:MGI Symbol;Acc:MGI:102918]	protein_coding	protein_coding
ENSMUSG00000107385	C330024D21Rik	3.52055	-0.218979	0.00496669	0.0495032	-1	2.4663	-0.00217603	0.988012	1	0	CMTR1 only	others	C330024D21Rik	RIKEN cDNA C330024D21 gene [Source:MGI Symbol;Acc:MGI:2444116]	processed_transcript	retained_intron
ENSMUSG00000038481	Cdk19	1.8295	-0.218891	0.0165415	0.111444	0	1.90487	-0.0353456	0.739224	0.884498	0	others	others	Cdk19	cyclin-dependent kinase 19 [Source:MGI Symbol;Acc:MGI:1925584]	protein_coding	protein_coding
ENSMUSG00000022358	Fbxo32	-0.477021	-0.218805	0.275034	0.580319	0	-2.59569	0.751982	0.0193283	0.0978382	0	others	others	Fbxo32	F-box protein 32 [Source:MGI Symbol;Acc:MGI:1914981]	protein_coding	protein_coding
ENSMUSG00000027944	Hax1	5.34556	-0.218632	0.00108463	0.0165836	-1	6.6076	-0.194867	0.0295027	0.130728	0	CMTR1 only	others	Hax1	HCLS1 associated X-1 [Source:MGI Symbol;Acc:MGI:1346319]	protein_coding	protein_coding
ENSMUSG00000032118	Fez1	2.34236	-0.218614	0.121709	0.372108	0	2.51006	-0.085222	0.549323	0.76995	0	others	others	Fez1	fasciculation and elongation protein zeta 1 (zygin I) [Source:MGI Symbol;Acc:MGI:2670976]	protein_coding	protein_coding
ENSMUSG00000081715	Rps11-ps3	3.19043	-0.218561	0.298408	0.605417	0	4.47068	0.0222305	0.867155	0.945434	0	others	others	Rps11-ps3	ribosomal protein S11, pseudogene 3 [Source:MGI Symbol;Acc:MGI:3649802]	processed_pseudogene	processed_pseudogene
ENSMUSG00000062115	Rai1	2.75943	-0.218557	0.00459993	0.0469592	-1	0.312182	-0.189415	0.188363	0.431129	0	CMTR1 only	others	Rai1	retinoic acid induced 1 [Source:MGI Symbol;Acc:MGI:103291]	protein_coding	protein_coding
ENSMUSG00000031577	Tti2	2.3731	-0.218389	0.00544685	0.0528156	0	2.94205	0.0448693	0.630535	0.817935	0	others	others	Tti2	TELO2 interacting protein 2 [Source:MGI Symbol;Acc:MGI:2384576]	protein_coding	protein_coding
ENSMUSG00000024423	Impact	6.10205	-0.218313	0.000257386	0.00579463	-1	5.69169	-0.058047	0.502228	0.735715	0	CMTR1 only	others	Impact	impact, RWD domain protein [Source:MGI Symbol;Acc:MGI:1098233]	protein_coding	protein_coding
ENSMUSG00000047583	Tyw3	1.33416	-0.218285	0.0699505	0.272219	0	1.43976	-0.105477	0.36375	0.618981	0	others	others	Tyw3	tRNA-yW synthesizing protein 3 homolog (S. cerevisiae) [Source:MGI Symbol;Acc:MGI:2445040]	protein_coding	protein_coding
ENSMUSG00000038274	Fau	8.22019	-0.21815	7.56e-05	0.002235	-1	8.84835	0.000194328	0.998811	1	0	CMTR1 only	others	Fau	Finkel-Biskis-Reilly murine sarcoma virus (FBR-MuSV) ubiquitously expressed (fox derived) [Source:MGI Symbol;Acc:MGI:102547]	protein_coding	protein_coding
ENSMUSG00000077394	Gm24339	8.15579	-0.218069	0.0205888	0.129017	0	10.3839	0.135794	0.202593	0.450195	0	others	others	Gm24339	predicted gene, 24339 [Source:MGI Symbol;Acc:MGI:5454116]	snoRNA	snoRNA
ENSMUSG00000037151	Lrrc20	1.14337	-0.218049	0.287463	0.593316	0	0.302146	0.0366561	0.86914	0.946065	0	others	others	Lrrc20	leucine rich repeat containing 20 [Source:MGI Symbol;Acc:MGI:2387182]	protein_coding	protein_coding
ENSMUSG00000028538	St3gal3	3.05083	-0.217828	0.0687374	0.268844	0	4.0529	-0.0508996	0.611304	0.808568	0	others	others	St3gal3	ST3 beta-galactoside alpha-2,3-sialyltransferase 3 [Source:MGI Symbol;Acc:MGI:1316659]	protein_coding	protein_coding
ENSMUSG00000024425	Ndfip1	4.25464	-0.217762	0.0137742	0.0992195	0	6.58763	0.00456018	0.961557	0.990708	0	others	others	Ndfip1	Nedd4 family interacting protein 1 [Source:MGI Symbol;Acc:MGI:1929601]	protein_coding	protein_coding
ENSMUSG00000040209	Zfp704	2.6644	-0.217711	0.00293108	0.0345131	-1	2.97458	-0.0211952	0.852808	0.939201	0	CMTR1 only	others	Zfp704	zinc finger protein 704 [Source:MGI Symbol;Acc:MGI:2180715]	protein_coding	protein_coding
ENSMUSG00000071669	Snx29	2.70198	-0.217682	0.0332119	0.173888	0	1.29073	0.131447	0.365811	0.621299	0	others	others	Snx29	sorting nexin 29 [Source:MGI Symbol;Acc:MGI:1921728]	protein_coding	protein_coding
ENSMUSG00000029869	Ephb6	0.386211	-0.217602	0.278291	0.583467	0	1.22554	0.265882	0.0590531	0.207755	0	others	others	Ephb6	Eph receptor B6 [Source:MGI Symbol;Acc:MGI:1096338]	protein_coding	protein_coding
ENSMUSG00000020844	Nxn	4.24121	-0.217595	0.00108211	0.0165755	-1	3.84454	-0.0828412	0.45927	0.700522	0	CMTR1 only	others	Nxn	nucleoredoxin [Source:MGI Symbol;Acc:MGI:109331]	protein_coding	protein_coding
ENSMUSG00000052934	Fbxo31	3.09589	-0.217571	0.00635826	0.0589234	0	2.28305	0.268499	0.0368602	0.151945	0	others	others	Fbxo31	F-box protein 31 [Source:MGI Symbol;Acc:MGI:1354708]	protein_coding	protein_coding
ENSMUSG00000031860	Pbx4	1.37116	-0.217413	0.36257	0.667708	0	0.350229	0.416796	0.0823328	0.260393	0	others	others	Pbx4	pre B cell leukemia homeobox 4 [Source:MGI Symbol;Acc:MGI:1931321]	protein_coding	protein_coding
ENSMUSG00000035640	Cbarp	4.01047	-0.217352	0.00440064	0.0455097	-1	3.06586	0.229623	0.0475701	0.179901	0	CMTR1 only	others	Cbarp	calcium channel, voltage-dependent, beta subunit associated regulatory protein [Source:MGI Symbol;Acc:MGI:1354170]	protein_coding	protein_coding
ENSMUSG00000027378	Nphp1	2.08975	-0.217249	0.192458	0.480109	0	2.58754	-0.284371	0.00844467	0.0541175	0	others	others	Nphp1	nephronophthisis 1 (juvenile) homolog (human) [Source:MGI Symbol;Acc:MGI:1858233]	protein_coding	protein_coding
ENSMUSG00000033386	Frrs1	4.01801	-0.216909	0.00161144	0.0221979	-1	4.67076	-0.265532	0.0491133	0.18391	0	CMTR1 only	others	Frrs1	ferric-chelate reductase 1 [Source:MGI Symbol;Acc:MGI:108076]	protein_coding	protein_coding
ENSMUSG00000019989	Enpp3	5.30659	-0.216825	0.0131998	0.0965731	0	4.85939	-0.245464	0.0573557	0.204107	0	others	others	Enpp3	ectonucleotide pyrophosphatase/phosphodiesterase 3 [Source:MGI Symbol;Acc:MGI:2143702]	protein_coding	protein_coding
ENSMUSG00000054939	Zfp174	-1.25466	-0.216677	0.452701	0.740852	0	-1.1152	-0.367321	0.0464194	0.176577	0	others	others	Zfp174	zinc finger protein 174 [Source:MGI Symbol;Acc:MGI:2686600]	protein_coding	protein_coding
ENSMUSG00000055632	Hmcn2	-1.19348	-0.216523	0.21404	0.507665	0	-0.664743	-0.0749064	0.660278	0.836404	0	others	others	Hmcn2	hemicentin 2 [Source:MGI Symbol;Acc:MGI:2677838]	protein_coding	protein_coding
ENSMUSG00000038895	Zfp653	3.40903	-0.216489	0.0340296	0.176398	0	2.34638	0.169088	0.185652	0.42767	0	others	others	Zfp653	zinc finger protein 653 [Source:MGI Symbol;Acc:MGI:2442362]	protein_coding	protein_coding
ENSMUSG00000060216	Arrb2	4.33691	-0.216476	0.00535506	0.0521774	0	3.63544	0.105988	0.404199	0.656505	0	others	others	Arrb2	arrestin, beta 2 [Source:MGI Symbol;Acc:MGI:99474]	protein_coding	protein_coding
ENSMUSG00000024941	Scyl1	4.39584	-0.216376	0.000327024	0.00687039	-1	3.81352	-0.061545	0.558325	0.776926	0	CMTR1 only	others	Scyl1	SCY1-like 1 (S. cerevisiae) [Source:MGI Symbol;Acc:MGI:1931787]	protein_coding	protein_coding
ENSMUSG00000042293	Gm5617	1.99888	-0.216213	0.565527	0.818287	0	3.0834	0.22854	0.132101	0.35083	0	others	others	Gm5617	predicted gene 5617 [Source:MGI Symbol;Acc:MGI:3643566]	protein_coding	protein_coding
ENSMUSG00000031950	Gabarapl2	4.80734	-0.21619	0.00350801	0.0386762	-1	5.53604	0.0193737	0.837805	0.931887	0	CMTR1 only	others	Gabarapl2	gamma-aminobutyric acid (GABA) A receptor-associated protein-like 2 [Source:MGI Symbol;Acc:MGI:1890602]	protein_coding	protein_coding
ENSMUSG00000050530	Fam171a1	1.26526	-0.216185	0.105132	0.344068	0	2.15246	0.174298	0.166879	0.403088	0	others	others	Fam171a1	family with sequence similarity 171, member A1 [Source:MGI Symbol;Acc:MGI:2442917]	protein_coding	protein_coding
ENSMUSG00000044646	Zbtb7c	-0.532427	-0.216044	0.350891	0.657443	0	1.8753	-0.319365	0.0782672	0.251949	0	others	others	Zbtb7c	zinc finger and BTB domain containing 7C [Source:MGI Symbol;Acc:MGI:2443302]	protein_coding	protein_coding
ENSMUSG00000032495	Lrrc2	2.3758	-0.216027	0.0266307	0.150954	0	3.33291	-0.208148	0.0141088	0.0781323	0	others	others	Lrrc2	leucine rich repeat containing 2 [Source:MGI Symbol;Acc:MGI:1921499]	protein_coding	protein_coding
ENSMUSG00000031520	Vegfc	2.66503	-0.215973	0.0917516	0.317335	0	4.97901	0.0225935	0.83695	0.931508	0	others	others	Vegfc	vascular endothelial growth factor C [Source:MGI Symbol;Acc:MGI:109124]	protein_coding	protein_coding
ENSMUSG00000026197	Zfand2b	2.54772	-0.215807	0.15884	0.432548	0	3.20796	0.0459213	0.726324	0.876913	0	others	others	Zfand2b	zinc finger, AN1 type domain 2B [Source:MGI Symbol;Acc:MGI:1916068]	protein_coding	protein_coding
ENSMUSG00000021932	Rnaseh2b	3.71597	-0.215719	0.0200801	0.126549	0	4.36865	-0.0153411	0.87755	0.949773	0	others	others	Rnaseh2b	ribonuclease H2, subunit B [Source:MGI Symbol;Acc:MGI:1914403]	protein_coding	protein_coding
ENSMUSG00000059883	Irak4	-0.0355793	-0.215698	0.389242	0.690371	0	1.23241	0.153827	0.293399	0.553112	0	others	others	Irak4	interleukin-1 receptor-associated kinase 4 [Source:MGI Symbol;Acc:MGI:2182474]	protein_coding	protein_coding
ENSMUSG00000032946	Rasgrp2	5.04271	-0.215609	0.000160494	0.00405023	-1	4.53069	-0.158925	0.11273	0.317066	0	CMTR1 only	others	Rasgrp2	RAS, guanyl releasing protein 2 [Source:MGI Symbol;Acc:MGI:1333849]	protein_coding	protein_coding
ENSMUSG00000003680	Taf6l	4.09269	-0.215607	0.00363635	0.0396716	-1	4.81138	0.074558	0.361606	0.617426	0	CMTR1 only	others	Taf6l	TATA-box binding protein associated factor 6 like [Source:MGI Symbol;Acc:MGI:2444957]	protein_coding	protein_coding
ENSMUSG00000028848	Gpn2	3.99439	-0.2156	0.0416744	0.199475	0	4.04079	0.174439	0.0797503	0.25501	0	others	others	Gpn2	GPN-loop GTPase 2 [Source:MGI Symbol;Acc:MGI:2140368]	protein_coding	protein_coding
ENSMUSG00000105167	Snord43	7.24952	-0.215431	0.0758649	0.285731	0	6.21771	0.265247	0.0925407	0.279639	0	others	others	Snord43	small nucleolar RNA, C/D box 43 [Source:MGI Symbol;Acc:MGI:3819534]	miRNA	miRNA
ENSMUSG00000027509	Rae1	6.03054	-0.215389	8.7e-05	0.0024979	-1	5.95089	-0.00101711	0.995011	1	0	CMTR1 only	others	Rae1	ribonucleic acid export 1 [Source:MGI Symbol;Acc:MGI:1913929]	protein_coding	protein_coding
ENSMUSG00000011751	Sptbn4	2.63444	-0.215376	0.00573318	0.0547835	0	2.12067	0.308764	0.00247366	0.0217619	1	others	others	Sptbn4	spectrin beta, non-erythrocytic 4 [Source:MGI Symbol;Acc:MGI:1890574]	protein_coding	protein_coding
ENSMUSG00000042203	Tbc1d22b	3.35983	-0.215118	0.0110579	0.0854511	0	1.82078	-0.0844559	0.528098	0.756118	0	others	others	Tbc1d22b	TBC1 domain family, member 22B [Source:MGI Symbol;Acc:MGI:2681867]	protein_coding	nonsense_mediated_decay
ENSMUSG00000062867	Impdh2	6.88224	-0.215092	6.34e-06	0.000309289	-1	7.14966	-0.389528	0.000269965	0.0038145	-1	both	others	Impdh2	inosine monophosphate dehydrogenase 2 [Source:MGI Symbol;Acc:MGI:109367]	protein_coding	protein_coding
ENSMUSG00000041649	Klf8	2.06236	-0.215066	0.0851875	0.305004	0	3.26486	-0.27092	0.00145977	0.0145558	-1	RAM only	others	Klf8	Kruppel-like factor 8 [Source:MGI Symbol;Acc:MGI:2442430]	protein_coding	protein_coding
ENSMUSG00000038045	Sult6b1	1.86122	-0.214941	0.142881	0.407359	0	2.43795	-0.022163	0.874294	0.94851	0	others	others	Sult6b1	sulfotransferase family, cytosolic, 6B, member 1 [Source:MGI Symbol;Acc:MGI:1920921]	protein_coding	protein_coding
ENSMUSG00000024835	Coro1b	5.02853	-0.214635	0.00131275	0.0190748	-1	5.18979	0.0455879	0.631197	0.818213	0	CMTR1 only	others	Coro1b	coronin, actin binding protein 1B [Source:MGI Symbol;Acc:MGI:1345963]	protein_coding	protein_coding
ENSMUSG00000040857	Erf	5.44693	-0.214547	0.000927659	0.01476	-1	5.56655	-0.0325968	0.768588	0.900335	0	CMTR1 only	others	Erf	Ets2 repressor factor [Source:MGI Symbol;Acc:MGI:109637]	protein_coding	protein_coding
ENSMUSG00000073434	Wdr90	3.14665	-0.214494	0.0177176	0.116679	0	2.63039	-0.0372485	0.713761	0.869525	0	others	others	Wdr90	WD repeat domain 90 [Source:MGI Symbol;Acc:MGI:1921267]	protein_coding	protein_coding
ENSMUSG00000013150	Gfod2	1.9038	-0.21445	0.0286226	0.158097	0	0.846722	0.235603	0.100487	0.293796	0	others	others	Gfod2	glucose-fructose oxidoreductase domain containing 2 [Source:MGI Symbol;Acc:MGI:1917825]	protein_coding	protein_coding
ENSMUSG00000037681	Esyt3	1.21724	-0.214233	0.0959921	0.326514	0	3.4905	0.16196	0.206997	0.455013	0	others	others	Esyt3	extended synaptotagmin-like protein 3 [Source:MGI Symbol;Acc:MGI:1098699]	protein_coding	protein_coding
ENSMUSG00000058655	Eif4b	7.37003	-0.214167	9.43e-08	9.59e-06	-1	6.87913	-0.053987	0.523494	0.753111	0	CMTR1 only	others	Eif4b	eukaryotic translation initiation factor 4B [Source:MGI Symbol;Acc:MGI:95304]	protein_coding	protein_coding
ENSMUSG00000020635	Fkbp1b	0.957673	-0.214104	0.611382	0.845924	0	2.37592	0.639266	0.000106543	0.00184888	1	others	others	Fkbp1b	FK506 binding protein 1b [Source:MGI Symbol;Acc:MGI:1336205]	protein_coding	protein_coding
ENSMUSG00000033590	Myo5c	0.624281	-0.213962	0.150353	0.418364	0	1.62625	-0.0123853	0.918537	0.969157	0	others	others	Myo5c	myosin VC [Source:MGI Symbol;Acc:MGI:2442485]	protein_coding	protein_coding
ENSMUSG00000086730	Platr12	5.10078	-0.213951	0.0243215	0.142599	0	3.76219	-0.126791	0.458203	0.699956	0	others	others	Platr12	pluripotency associated transcript 12 [Source:MGI Symbol;Acc:MGI:3651341]	processed_transcript	lincRNA
ENSMUSG00000022012	Enox1	4.92376	-0.213851	0.000195293	0.00468732	-1	3.27469	0.0660966	0.592099	0.797601	0	CMTR1 only	others	Enox1	ecto-NOX disulfide-thiol exchanger 1 [Source:MGI Symbol;Acc:MGI:2444896]	protein_coding	protein_coding
ENSMUSG00000027671	Actl6a	6.26787	-0.213755	5.96e-05	0.00186139	-1	5.81377	0.0203933	0.840587	0.933424	0	CMTR1 only	others	Actl6a	actin-like 6A [Source:MGI Symbol;Acc:MGI:1861453]	protein_coding	protein_coding
ENSMUSG00000025381	Cnpy2	4.98905	-0.213594	0.00298853	0.0349837	-1	7.24198	0.0306259	0.73762	0.883587	0	CMTR1 only	others	Cnpy2	canopy FGF signaling regulator 2 [Source:MGI Symbol;Acc:MGI:1928477]	protein_coding	protein_coding
ENSMUSG00000056832	Ttc26	1.44682	-0.213522	0.104847	0.343847	0	1.89768	-0.699538	6.68e-09	4.86e-07	-1	RAM only	others	Ttc26	tetratricopeptide repeat domain 26 [Source:MGI Symbol;Acc:MGI:2444853]	protein_coding	protein_coding
ENSMUSG00000034708	Grn	4.80532	-0.213441	0.000200073	0.00477125	-1	6.29718	-0.152477	0.227675	0.481906	0	CMTR1 only	others	Grn	granulin [Source:MGI Symbol;Acc:MGI:95832]	protein_coding	protein_coding
ENSMUSG00000045257	Morn2	2.07244	-0.213152	0.523577	0.790504	0	3.0586	-0.115204	0.49293	0.729217	0	others	others	Morn2	MORN repeat containing 2 [Source:MGI Symbol;Acc:MGI:2674071]	protein_coding	protein_coding
ENSMUSG00000080242	Gm15487	5.63354	-0.213109	0.0172759	0.114732	0	6.93329	0.0712653	0.471788	0.711164	0	others	others	Atp6v0c-ps2	ATPase, H+ transporting, lysosomal V0 subunit C, pseudogene 2 [Source:MGI Symbol;Acc:MGI:2151816]	processed_pseudogene	processed_pseudogene
ENSMUSG00000055116	Arntl	2.76054	-0.213028	0.0246585	0.143869	0	2.87887	-0.196004	0.0646824	0.22145	0	others	others	Arntl	aryl hydrocarbon receptor nuclear translocator-like [Source:MGI Symbol;Acc:MGI:1096381]	protein_coding	protein_coding
ENSMUSG00000077734	Snord83b	6.79147	-0.212912	0.23721	0.537404	0	6.12266	0.201304	0.197512	0.443309	0	others	others	Snord83b	small nucleolar RNA, C/D box 83B [Source:MGI Symbol;Acc:MGI:3819557]	snoRNA	snoRNA
ENSMUSG00000037279	Ovol2	0.848594	-0.212861	0.399129	0.697962	0	-0.173147	-0.368514	0.218259	0.469034	0	others	others	Ovol2	ovo like zinc finger 2 [Source:MGI Symbol;Acc:MGI:1338039]	protein_coding	protein_coding
ENSMUSG00000036622	Atp13a2	3.169	-0.212854	0.0058147	0.0552592	0	4.80589	0.213891	0.0393989	0.1586	0	others	others	Atp13a2	ATPase type 13A2 [Source:MGI Symbol;Acc:MGI:1922022]	protein_coding	protein_coding
ENSMUSG00000006360	Crip1	4.55044	-0.212852	0.0683851	0.268155	0	5.24854	-0.882761	1.46e-14	4.24e-12	-1	RAM only	others	Crip1	cysteine-rich protein 1 (intestinal) [Source:MGI Symbol;Acc:MGI:88501]	protein_coding	processed_transcript
ENSMUSG00000021676	Iqgap2	2.8098	-0.212816	0.00390038	0.0418231	-1	2.9078	-0.231217	0.23203	0.487377	0	CMTR1 only	others	Iqgap2	IQ motif containing GTPase activating protein 2 [Source:MGI Symbol;Acc:MGI:2449975]	protein_coding	protein_coding
ENSMUSG00000096967	Gm26621	0.640552	-0.21252	0.310847	0.619134	0	0.733728	0.194989	0.332875	0.590531	0	others	others	Gm26621	predicted gene, 26621 [Source:MGI Symbol;Acc:MGI:5477115]	processed_transcript	TEC
ENSMUSG00000001128	Cfp	2.14646	-0.212487	0.320016	0.62886	0	0.594586	0.0827657	0.778368	0.905245	0	others	others	Cfp	complement factor properdin [Source:MGI Symbol;Acc:MGI:97545]	protein_coding	protein_coding
ENSMUSG00000028517	Plpp3	3.14416	-0.212346	0.0101399	0.0804295	0	4.35307	0.259856	0.0162167	0.0858711	0	others	others	Plpp3	phospholipid phosphatase 3 [Source:MGI Symbol;Acc:MGI:1915166]	protein_coding	protein_coding
ENSMUSG00000041187	Prkd2	1.92577	-0.212295	0.126766	0.379707	0	0.0792677	0.0418311	0.821361	0.925646	0	others	others	Prkd2	protein kinase D2 [Source:MGI Symbol;Acc:MGI:2141917]	protein_coding	protein_coding
ENSMUSG00000044715	Gskip	1.62733	-0.212158	0.144376	0.409025	0	1.44323	-0.200069	0.169329	0.406717	0	others	others	Gskip	GSK3B interacting protein [Source:MGI Symbol;Acc:MGI:1914037]	protein_coding	protein_coding
ENSMUSG00000032519	Slc25a38	3.76675	-0.212147	0.0410278	0.197457	0	3.47795	-0.377202	0.00250976	0.021996	-1	RAM only	others	Slc25a38	solute carrier family 25, member 38 [Source:MGI Symbol;Acc:MGI:2384782]	protein_coding	protein_coding
ENSMUSG00000096255	Dynlt1	3.19032	-0.211979	0.190208	0.476822	0	4.37873	0.0278399	0.830894	0.928933	0	others	others	Dynlt1b	dynein light chain Tctex-type 1B [Source:MGI Symbol;Acc:MGI:98643]	protein_coding	protein_coding
ENSMUSG00000043541	Casc1	0.133024	-0.211972	0.358182	0.664018	0	-1.82387	-0.173454	0.540632	0.765398	0	others	others	Casc1	cancer susceptibility candidate 1 [Source:MGI Symbol;Acc:MGI:2444480]	protein_coding	retained_intron
ENSMUSG00000030232	Aebp2	4.97247	-0.211956	1.53e-05	0.00064348	-1	4.88486	-0.165391	0.0614643	0.214386	0	CMTR1 only	others	Aebp2	AE binding protein 2 [Source:MGI Symbol;Acc:MGI:1338038]	protein_coding	protein_coding
ENSMUSG00000027412	Lpin3	1.75766	-0.211891	0.0967648	0.328009	0	1.76027	-0.3577	0.00450888	0.0340247	-1	RAM only	others	Lpin3	lipin 3 [Source:MGI Symbol;Acc:MGI:1891342]	protein_coding	protein_coding
ENSMUSG00000084329	Gm6733	0.389417	-0.211688	0.545699	0.804975	0	0.00636447	-0.182653	0.459157	0.700426	0	others	others	Gm6733	predicted gene 6733 [Source:MGI Symbol;Acc:MGI:3645402]	processed_pseudogene	processed_pseudogene
ENSMUSG00000064844	Gm26202	5.68533	-0.211589	0.40172	0.69956	0	5.43373	0.230738	0.277718	0.537793	0	others	others	Gm26202	predicted gene, 26202 [Source:MGI Symbol;Acc:MGI:5455979]	snoRNA	snoRNA
ENSMUSG00000032491	Nradd	2.87123	-0.211556	0.129268	0.384164	0	5.68951	0.290232	0.00129853	0.0133404	1	others	others	Nradd	neurotrophin receptor associated death domain [Source:MGI Symbol;Acc:MGI:1914419]	protein_coding	protein_coding
ENSMUSG00000056687	Gm11696	-0.599152	-0.211527	0.618117	0.848765	0	-1.0417	-0.214591	0.446017	0.690076	0	others	others	Gm11696	predicted gene 11696 [Source:MGI Symbol;Acc:MGI:3701776]	antisense	antisense
ENSMUSG00000062456	Rpl9-ps6	0.589112	-0.211519	0.764637	0.931852	0	2.88018	0.0406566	0.795278	0.912513	0	others	others	Rpl9-ps6	ribosomal protein L9, pseudogene 6 [Source:MGI Symbol;Acc:MGI:3642682]	protein_coding	protein_coding
ENSMUSG00000005397	Nid1	3.62568	-0.211515	0.017359	0.114998	0	4.91718	-0.0219196	0.888853	0.95583	0	others	others	Nid1	nidogen 1 [Source:MGI Symbol;Acc:MGI:97342]	protein_coding	protein_coding
ENSMUSG00000026674	Ddr2	0.00154502	-0.211379	0.114788	0.359926	0	4.49771	-0.461159	6.73e-06	0.000191583	-1	RAM only	others	Ddr2	discoidin domain receptor family, member 2 [Source:MGI Symbol;Acc:MGI:1345277]	protein_coding	protein_coding
ENSMUSG00000060419	Rps16-ps2	3.55391	-0.211092	0.262443	0.566195	0	4.84851	0.0693067	0.563165	0.780258	0	others	others	Rps16-ps2	ribosomal protein S16, pseudogene 2 [Source:MGI Symbol;Acc:MGI:3704259]	processed_pseudogene	processed_pseudogene
ENSMUSG00000085912	Trp53cor1	0.181998	-0.211047	0.408628	0.705483	0	-1.03548	0.247866	0.308465	0.568807	0	others	others	Trp53cor1	tumor protein p53 pathway corepressor 1 [Source:MGI Symbol;Acc:MGI:3801771]	lincRNA	lincRNA
ENSMUSG00000039191	Rbpj	5.89258	-0.210889	2.66e-05	0.000993942	-1	5.43096	-0.0746104	0.398771	0.651724	0	CMTR1 only	others	Rbpj	recombination signal binding protein for immunoglobulin kappa J region [Source:MGI Symbol;Acc:MGI:96522]	protein_coding	protein_coding
ENSMUSG00000096917	2500002B13Rik	2.75757	-0.210869	0.0434917	0.204239	0	3.8256	0.302267	0.002034	0.0188261	1	others	others	2500002B13Rik	RIKEN cDNA 2500002B13 gene [Source:MGI Symbol;Acc:MGI:1925603]	processed_transcript	bidirectional_promoter_lncRNA
ENSMUSG00000024759	Atl3	2.7713	-0.210592	0.0011192	0.0169107	-1	2.89298	-0.236795	0.0325881	0.14024	0	CMTR1 only	others	Atl3	atlastin GTPase 3 [Source:MGI Symbol;Acc:MGI:1924270]	protein_coding	protein_coding
ENSMUSG00000035007	Rundc1	2.50467	-0.210535	0.045401	0.209124	0	1.89561	0.00628336	0.964556	0.99152	0	others	others	Rundc1	RUN domain containing 1 [Source:MGI Symbol;Acc:MGI:2144506]	protein_coding	protein_coding
ENSMUSG00000045948	Mrps12	5.19106	-0.210511	0.00422682	0.0441777	-1	5.50751	0.178266	0.065003	0.222	0	CMTR1 only	others	Mrps12	mitochondrial ribosomal protein S12 [Source:MGI Symbol;Acc:MGI:1346333]	protein_coding	protein_coding
ENSMUSG00000023353	Agap3	4.4966	-0.210357	0.00346013	0.0383085	-1	2.75366	0.0516647	0.638084	0.822071	0	CMTR1 only	others	Agap3	ArfGAP with GTPase domain, ankyrin repeat and PH domain 3 [Source:MGI Symbol;Acc:MGI:2183446]	protein_coding	protein_coding
ENSMUSG00000022337	Emc2	4.47961	-0.210268	0.0403038	0.195612	0	5.25745	-0.154968	0.0960965	0.286136	0	others	others	Emc2	ER membrane protein complex subunit 2 [Source:MGI Symbol;Acc:MGI:1913986]	protein_coding	protein_coding
ENSMUSG00000053604	Rpia	1.5669	-0.210206	0.115808	0.361825	0	1.5433	0.249063	0.0525217	0.192433	0	others	others	Rpia	ribose 5-phosphate isomerase A [Source:MGI Symbol;Acc:MGI:103254]	protein_coding	retained_intron
ENSMUSG00000039813	Tbc1d2	1.5386	-0.210113	0.097926	0.330401	0	0.917212	-0.463868	0.00229164	0.0205376	-1	RAM only	others	Tbc1d2	TBC1 domain family, member 2 [Source:MGI Symbol;Acc:MGI:2652885]	protein_coding	protein_coding
ENSMUSG00000049073	Olfr985	0.56817	-0.210029	0.420865	0.716354	0	1.17897	-0.197428	0.25339	0.512532	0	others	others	Olfr985	olfactory receptor 985 [Source:MGI Symbol;Acc:MGI:3030819]	protein_coding	protein_coding
ENSMUSG00000068739	Sars	5.54638	-0.209884	1.25e-05	0.000546356	-1	5.93086	-0.140745	0.238748	0.493986	0	CMTR1 only	others	Sars	seryl-aminoacyl-tRNA synthetase [Source:MGI Symbol;Acc:MGI:102809]	protein_coding	protein_coding
ENSMUSG00000038593	Tctn1	2.45417	-0.209621	0.0214494	0.132567	0	2.48379	0.000199815	1	1	0	others	others	Tctn1	tectonic family member 1 [Source:MGI Symbol;Acc:MGI:3603820]	protein_coding	protein_coding
ENSMUSG00000078867	Gm14418	2.48686	-0.209577	0.249913	0.551867	0	1.73871	0.0534756	0.795232	0.912513	0	others	others	Gm14418	predicted gene 14418 [Source:MGI Symbol;Acc:MGI:3702408]	protein_coding	protein_coding
ENSMUSG00000025764	Jade1	6.95711	-0.209418	4.1e-10	8.24e-08	-1	7.15925	-0.0175932	0.833813	0.929729	0	CMTR1 only	others	Jade1	jade family PHD finger 1 [Source:MGI Symbol;Acc:MGI:1925835]	protein_coding	protein_coding
ENSMUSG00000023939	Mrpl14	4.14995	-0.209376	0.130941	0.387548	0	4.96104	-0.0602758	0.549837	0.770147	0	others	others	Mrpl14	mitochondrial ribosomal protein L14 [Source:MGI Symbol;Acc:MGI:1333864]	protein_coding	protein_coding
ENSMUSG00000028032	Papss1	1.98444	-0.209304	0.160375	0.434956	0	1.97999	0.112518	0.430323	0.678429	0	others	others	Papss1	3'-phosphoadenosine 5'-phosphosulfate synthase 1 [Source:MGI Symbol;Acc:MGI:1330587]	protein_coding	protein_coding
ENSMUSG00000026199	Ankzf1	2.92568	-0.209087	0.0257018	0.147381	0	3.13622	-0.169277	0.096444	0.28667	0	others	others	Ankzf1	ankyrin repeat and zinc finger domain containing 1 [Source:MGI Symbol;Acc:MGI:1098746]	protein_coding	protein_coding
ENSMUSG00000049401	Ogfr	4.39153	-0.208828	0.00466413	0.0474404	-1	3.80632	-0.0267657	0.811453	0.921353	0	CMTR1 only	others	Ogfr	opioid growth factor receptor [Source:MGI Symbol;Acc:MGI:1919325]	protein_coding	protein_coding
ENSMUSG00000028199	Cryz	2.13059	-0.208705	0.0989332	0.332832	0	2.62276	-0.0407782	0.766796	0.899884	0	others	others	Cryz	crystallin, zeta [Source:MGI Symbol;Acc:MGI:88527]	protein_coding	protein_coding
ENSMUSG00000096755	Ftl1-ps2	4.34909	-0.208646	0.0866415	0.307616	0	4.58287	0.143778	0.27422	0.53414	0	others	others	Ftl1-ps2	ferritin light polypeptide, pseudogene 2 [Source:MGI Symbol;Acc:MGI:5434102]	processed_pseudogene	processed_pseudogene
ENSMUSG00000056900	Usp13	1.18952	-0.208496	0.0524674	0.228849	0	0.281299	0.0620579	0.638744	0.822621	0	others	others	Usp13	ubiquitin specific peptidase 13 (isopeptidase T-3) [Source:MGI Symbol;Acc:MGI:1919857]	protein_coding	protein_coding
ENSMUSG00000020308	Tpgs1	3.86667	-0.208415	0.0550496	0.235457	0	3.5947	0.0821515	0.538005	0.763946	0	others	others	Tpgs1	tubulin polyglutamylase complex subunit 1 [Source:MGI Symbol;Acc:MGI:106618]	protein_coding	protein_coding
ENSMUSG00000034449	Dhrs11	2.56705	-0.208369	0.191028	0.477886	0	2.16441	0.0633768	0.703036	0.862355	0	others	others	Dhrs11	dehydrogenase/reductase (SDR family) member 11 [Source:MGI Symbol;Acc:MGI:2652816]	protein_coding	protein_coding
ENSMUSG00000024143	Rhoq	1.52272	-0.208366	0.141627	0.405994	0	1.68507	0.151644	0.162751	0.397524	0	others	others	Rhoq	ras homolog family member Q [Source:MGI Symbol;Acc:MGI:1931553]	protein_coding	protein_coding
ENSMUSG00000049422	Chchd10	6.55296	-0.208355	0.000509688	0.00957445	-1	8.56293	-0.161968	0.0563088	0.201223	0	CMTR1 only	others	Chchd10	coiled-coil-helix-coiled-coil-helix domain containing 10 [Source:MGI Symbol;Acc:MGI:2143558]	protein_coding	protein_coding
ENSMUSG00000050552	Lamtor4	4.1848	-0.208264	0.0571301	0.240815	0	5.21027	-0.246949	0.00782207	0.0512137	0	others	others	Lamtor4	late endosomal/lysosomal adaptor, MAPK and MTOR activator 4 [Source:MGI Symbol;Acc:MGI:1913346]	protein_coding	processed_transcript
ENSMUSG00000042229	Rabif	3.54167	-0.208252	0.0117168	0.0889208	0	4.26549	-0.20698	0.0227121	0.109578	0	others	others	Rabif	RAB interacting factor [Source:MGI Symbol;Acc:MGI:2138605]	protein_coding	protein_coding
ENSMUSG00000024856	Cdk2ap2	3.93934	-0.207968	0.0400281	0.194667	0	4.53056	-0.0291012	0.761108	0.897167	0	others	others	Cdk2ap2	CDK2-associated protein 2 [Source:MGI Symbol;Acc:MGI:1098779]	protein_coding	processed_transcript
ENSMUSG00000029636	Wasf3	3.43964	-0.207869	0.00136227	0.019556	-1	1.59555	0.0339434	0.763399	0.897737	0	CMTR1 only	others	Wasf3	WAS protein family, member 3 [Source:MGI Symbol;Acc:MGI:2658986]	protein_coding	protein_coding
ENSMUSG00000051510	Mafg	4.78515	-0.207738	1.47e-06	9.35e-05	-1	4.23749	0.0603155	0.573295	0.786731	0	CMTR1 only	others	Mafg	v-maf musculoaponeurotic fibrosarcoma oncogene family, protein G (avian) [Source:MGI Symbol;Acc:MGI:96911]	protein_coding	protein_coding
ENSMUSG00000042599	Kdm7a	2.3504	-0.207705	0.0101834	0.0806598	0	2.31593	-0.122197	0.185564	0.427538	0	others	others	Kdm7a	lysine (K)-specific demethylase 7A [Source:MGI Symbol;Acc:MGI:2443388]	protein_coding	protein_coding
ENSMUSG00000021752	Kctd6	2.26792	-0.207659	0.0627695	0.254079	0	3.78029	-0.0294986	0.751386	0.891811	0	others	others	Kctd6	potassium channel tetramerisation domain containing 6 [Source:MGI Symbol;Acc:MGI:1918643]	protein_coding	protein_coding
ENSMUSG00000103088	Pcdhgb6	-0.373152	-0.207502	0.398019	0.697119	0	-0.637589	-0.0730187	0.757166	0.895214	0	others	others	Pcdhgb6	protocadherin gamma subfamily B, 6 [Source:MGI Symbol;Acc:MGI:1935197]	protein_coding	protein_coding
ENSMUSG00000030798	Cd37	2.05273	-0.207428	0.144926	0.409809	0	4.05902	0.0376906	0.765167	0.899202	0	others	others	Cd37	CD37 antigen [Source:MGI Symbol;Acc:MGI:88330]	protein_coding	protein_coding
ENSMUSG00000002279	Lmf1	3.74399	-0.207422	0.0306764	0.165764	0	4.04989	0.194378	0.0321838	0.139363	0	others	others	Lmf1	lipase maturation factor 1 [Source:MGI Symbol;Acc:MGI:1923733]	protein_coding	protein_coding
ENSMUSG00000038119	Cdon	1.93983	-0.20742	0.0160588	0.109448	0	2.83106	0.040943	0.736208	0.882561	0	others	others	Cdon	cell adhesion molecule-related/down-regulated by oncogenes [Source:MGI Symbol;Acc:MGI:1926387]	protein_coding	protein_coding
ENSMUSG00000037071	Scd1	3.91053	-0.207406	0.00382362	0.0412827	-1	3.59844	-0.0420346	0.779874	0.905997	0	CMTR1 only	others	Scd1	stearoyl-Coenzyme A desaturase 1 [Source:MGI Symbol;Acc:MGI:98239]	protein_coding	protein_coding
ENSMUSG00000018770	Atp5g3	7.44918	-0.2074	0.00238707	0.0299506	-1	8.10419	-0.16723	0.0485695	0.182361	0	CMTR1 only	others	Atp5g3	ATP synthase, H+ transporting, mitochondrial F0 complex, subunit C3 (subunit 9) [Source:MGI Symbol;Acc:MGI:2442035]	protein_coding	processed_transcript
ENSMUSG00000026648	Dclre1c	1.48468	-0.207323	0.0359914	0.182894	0	0.866183	0.11144	0.406772	0.658913	0	others	others	Dclre1c	DNA cross-link repair 1C [Source:MGI Symbol;Acc:MGI:2441769]	protein_coding	protein_coding
ENSMUSG00000029836	Cbx3	5.55252	-0.207274	0.00244435	0.0304192	-1	5.07801	-0.153819	0.147115	0.37395	0	CMTR1 only	others	Cbx3	chromobox 3 [Source:MGI Symbol;Acc:MGI:108515]	protein_coding	protein_coding
ENSMUSG00000030353	Tead4	1.74619	-0.207128	0.0899954	0.313455	0	3.02295	-0.129962	0.336385	0.593338	0	others	plu	Tead4	TEA domain family member 4 [Source:MGI Symbol;Acc:MGI:106907]	protein_coding	protein_coding
ENSMUSG00000071266	Zfp946	2.35792	-0.207003	0.0849999	0.304594	0	0.848289	-0.161582	0.34373	0.6017	0	others	others	Zfp946	zinc finger protein 946 [Source:MGI Symbol;Acc:MGI:1921399]	protein_coding	protein_coding
ENSMUSG00000047557	Lxn	1.2835	-0.206989	0.48355	0.763763	0	0.801489	-0.491487	0.0278705	0.125616	0	others	others	Lxn	latexin [Source:MGI Symbol;Acc:MGI:107633]	protein_coding	protein_coding
ENSMUSG00000005057	Sh2b2	1.32512	-0.206972	0.190832	0.47761	0	-0.813934	-0.0375515	0.919119	0.969609	0	others	others	Sh2b2	SH2B adaptor protein 2 [Source:MGI Symbol;Acc:MGI:1345171]	protein_coding	protein_coding
ENSMUSG00000047022	Mipol1	1.72558	-0.206937	0.0746416	0.283427	0	1.41208	0.275023	0.0393472	0.158484	0	others	others	Mipol1	mirror-image polydactyly 1 [Source:MGI Symbol;Acc:MGI:1920740]	protein_coding	retained_intron
ENSMUSG00000102550	Gm8276	2.20463	-0.20693	0.19159	0.478645	0	1.1839	0.135896	0.513194	0.745354	0	others	others	Gm8276	predicted gene 8276 [Source:MGI Symbol;Acc:MGI:3648019]	processed_pseudogene	processed_pseudogene
ENSMUSG00000057342	Sphk2	3.85295	-0.206862	0.0102161	0.0808803	0	3.06742	-0.249916	0.0109124	0.0647109	0	others	others	Sphk2	sphingosine kinase 2 [Source:MGI Symbol;Acc:MGI:1861380]	protein_coding	protein_coding
ENSMUSG00000057715	A830018L16Rik	0.0671383	-0.206794	0.261416	0.564852	0	-1.07913	0.232429	0.282577	0.542516	0	others	others	A830018L16Rik	RIKEN cDNA A830018L16 gene [Source:MGI Symbol;Acc:MGI:2444149]	protein_coding	protein_coding
ENSMUSG00000082044	Snrpert	4.49788	-0.206638	0.254076	0.557138	0	5.65982	0.105739	0.35576	0.612071	0	others	others	Snrpert	small nuclear ribonucleoprotein E, pseudogene [Source:MGI Symbol;Acc:MGI:3650419]	processed_pseudogene	processed_pseudogene
ENSMUSG00000033316	Galnt9	0.255298	-0.206357	0.445563	0.735126	0	-0.333797	0.322737	0.118227	0.326129	0	others	others	Galnt9	polypeptide N-acetylgalactosaminyltransferase 9 [Source:MGI Symbol;Acc:MGI:2677965]	protein_coding	protein_coding
ENSMUSG00000032803	Cdv3	6.56515	-0.206228	5.9e-05	0.00185077	-1	6.0933	-0.0847583	0.312885	0.573544	0	CMTR1 only	others	Cdv3	carnitine deficiency-associated gene expressed in ventricle 3 [Source:MGI Symbol;Acc:MGI:2448759]	protein_coding	protein_coding
ENSMUSG00000102526	Gm37785	-0.0465968	-0.206124	0.495327	0.771768	0	-0.977221	0.0335233	0.948088	0.984346	0	others	others	Gm37785	predicted gene, 37785 [Source:MGI Symbol;Acc:MGI:5611013]	TEC	TEC
ENSMUSG00000048078	Tenm4	4.21641	-0.206029	0.000255629	0.00577017	-1	3.35932	-0.15724	0.332009	0.589691	0	CMTR1 only	others	Tenm4	teneurin transmembrane protein 4 [Source:MGI Symbol;Acc:MGI:2447063]	protein_coding	protein_coding
ENSMUSG00000061286	Exosc5	4.12348	-0.206028	6.65e-05	0.00200703	-1	3.9634	0.269322	0.00428641	0.032827	1	CMTR1 only	others	Exosc5	exosome component 5 [Source:MGI Symbol;Acc:MGI:107889]	protein_coding	retained_intron
ENSMUSG00000035486	Plk5	1.11025	-0.205924	0.367905	0.672662	0	-0.810849	0.657092	0.0170754	0.0890944	0	others	others	Plk5	polo like kinase 5 [Source:MGI Symbol;Acc:MGI:3026984]	protein_coding	protein_coding
ENSMUSG00000038264	Sema7a	0.979731	-0.205794	0.249896	0.551867	0	2.90062	0.262652	0.0781999	0.25179	0	others	others	Sema7a	sema domain, immunoglobulin domain (Ig), and GPI membrane anchor, (semaphorin) 7A [Source:MGI Symbol;Acc:MGI:1306826]	protein_coding	protein_coding
ENSMUSG00000032246	Calml4	1.36029	-0.20571	0.562563	0.816355	0	3.99131	-0.233043	0.105809	0.304691	0	others	others	Calml4	calmodulin-like 4 [Source:MGI Symbol;Acc:MGI:1922850]	protein_coding	protein_coding
ENSMUSG00000028680	Plk3	5.05507	-0.205669	0.00151556	0.0210676	-1	4.80351	0.113449	0.240637	0.496264	0	CMTR1 only	others	Plk3	polo like kinase 3 [Source:MGI Symbol;Acc:MGI:109604]	protein_coding	processed_transcript
ENSMUSG00000030316	Tamm41	5.17006	-0.205613	0.0013891	0.0197571	-1	4.26664	-0.131539	0.190244	0.433809	0	CMTR1 only	others	Tamm41	TAM41 mitochondrial translocator assembly and maintenance homolog [Source:MGI Symbol;Acc:MGI:1916221]	protein_coding	protein_coding
ENSMUSG00000084319	Tpt1-ps3	4.3521	-0.204783	0.109113	0.350898	0	3.90385	-0.051656	0.755868	0.894909	0	others	others	Tpt1-ps3	tumor protein, translationally-controlled, pseudogene 3 [Source:MGI Symbol;Acc:MGI:2664997]	processed_pseudogene	processed_pseudogene
ENSMUSG00000027384	Ndufaf5	3.05888	-0.204769	0.135296	0.394518	0	4.25264	-0.176151	0.10628	0.305478	0	others	others	Ndufaf5	NADH:ubiquinone oxidoreductase complex assembly factor 5 [Source:MGI Symbol;Acc:MGI:1916737]	protein_coding	processed_transcript
ENSMUSG00000031229	Atrx	5.70179	-0.204611	0.000696688	0.0120931	-1	4.9452	-0.118555	0.36606	0.621502	0	CMTR1 only	others	Atrx	ATRX, chromatin remodeler [Source:MGI Symbol;Acc:MGI:103067]	protein_coding	protein_coding
ENSMUSG00000024544	Ldlrad4	0.789663	-0.20442	0.286233	0.592019	0	0.321617	0.0501388	0.80525	0.917811	0	others	others	Ldlrad4	low density lipoprotein receptor class A domain containing 4 [Source:MGI Symbol;Acc:MGI:1277150]	protein_coding	processed_transcript
ENSMUSG00000103103	4833445I07Rik	0.749582	-0.204341	0.534353	0.797588	0	0.557157	0.505511	0.0110852	0.0654566	0	others	others	4833445I07Rik	RIKEN cDNA 4833445I07 gene [Source:MGI Symbol;Acc:MGI:2143268]	lincRNA	lincRNA
ENSMUSG00000021395	Spin1	5.09395	-0.20429	0.00135652	0.0195238	-1	4.09084	-0.138236	0.139766	0.36313	0	CMTR1 only	others	Spin1	spindlin 1 [Source:MGI Symbol;Acc:MGI:109242]	protein_coding	protein_coding
ENSMUSG00000034175	Rhbdd3	3.53303	-0.204238	0.0248732	0.144518	0	4.66045	0.347551	1.69e-05	0.000403681	1	others	others	Rhbdd3	rhomboid domain containing 3 [Source:MGI Symbol;Acc:MGI:2444684]	protein_coding	protein_coding
ENSMUSG00000032549	Rab6b	0.476998	-0.204189	0.239968	0.540933	0	0.155146	0.0673976	0.656792	0.833655	0	others	others	Rab6b	RAB6B, member RAS oncogene family [Source:MGI Symbol;Acc:MGI:107283]	protein_coding	protein_coding
ENSMUSG00000074579	Lekr1	0.49081	-0.204055	0.429919	0.723661	0	0.116746	-0.345485	0.0770611	0.249569	0	others	others	Lekr1	leucine, glutamate and lysine rich 1 [Source:MGI Symbol;Acc:MGI:3645902]	protein_coding	protein_coding
ENSMUSG00000057215	Platr28	2.32738	-0.204011	0.248705	0.550657	0	3.91422	-0.0843023	0.481612	0.719752	0	others	others	Platr28	pluripotency associated transcript 28 [Source:MGI Symbol;Acc:MGI:3645719]	lincRNA	lincRNA
ENSMUSG00000017548	Suz12	5.86311	-0.203993	0.00167876	0.0228413	-1	6.00048	-0.0620692	0.46789	0.707767	0	CMTR1 only	plu	Suz12	SUZ12 polycomb repressive complex 2 subunit [Source:MGI Symbol;Acc:MGI:1261758]	protein_coding	protein_coding
ENSMUSG00000026234	Ncl	7.89832	-0.20396	2.22e-05	0.000873217	-1	5.75888	-0.000781497	0.994003	1	0	CMTR1 only	others	Ncl	nucleolin [Source:MGI Symbol;Acc:MGI:97286]	protein_coding	protein_coding
ENSMUSG00000029591	Ung	5.56486	-0.203884	0.000404695	0.0079327	-1	5.27996	0.159105	0.117082	0.324516	0	CMTR1 only	others	Ung	uracil DNA glycosylase [Source:MGI Symbol;Acc:MGI:109352]	protein_coding	protein_coding
ENSMUSG00000065952	C330021F23Rik	1.40347	-0.203862	0.360873	0.666478	0	-0.362638	-0.102363	0.788659	0.908994	0	others	others	Rps23rg1	ribosomal protein S23, retrogene 1 [Source:MGI Symbol;Acc:MGI:3612471]	protein_coding	protein_coding
ENSMUSG00000061728	Btnl7-ps	0.743456	-0.203858	0.475386	0.758309	0	1.81226	-0.0894178	0.528236	0.756177	0	others	others	Btnl7-ps	butyrophilin-like 7, pseudogene [Source:MGI Symbol;Acc:MGI:2388054]	unprocessed_pseudogene	unprocessed_pseudogene
ENSMUSG00000089832	Shkbp1	4.01934	-0.203803	0.00475297	0.0480802	-1	3.00332	-0.25643	0.0340621	0.144481	0	CMTR1 only	others	Shkbp1	Sh3kbp1 binding protein 1 [Source:MGI Symbol;Acc:MGI:2385803]	protein_coding	protein_coding
ENSMUSG00000073557	Ppp1r12b	1.84793	-0.203748	0.00939489	0.0766338	0	0.887557	0.142531	0.291219	0.55104	0	others	others	Ppp1r12b	protein phosphatase 1, regulatory subunit 12B [Source:MGI Symbol;Acc:MGI:1916417]	protein_coding	protein_coding
ENSMUSG00000029918	Mrps33	3.03576	-0.203587	0.179447	0.461225	0	3.23252	-0.0985484	0.480876	0.719173	0	others	others	Mrps33	mitochondrial ribosomal protein S33 [Source:MGI Symbol;Acc:MGI:1338046]	protein_coding	protein_coding
ENSMUSG00000048174	Tmem81	1.46105	-0.203567	0.283166	0.588304	0	1.569	-0.0342672	0.87366	0.94837	0	others	others	Tmem81	transmembrane protein 81 [Source:MGI Symbol;Acc:MGI:1921876]	protein_coding	protein_coding
ENSMUSG00000060376	Bckdha	4.25873	-0.203528	0.0254056	0.146336	0	5.50406	0.164088	0.0891743	0.273565	0	others	others	Bckdha	branched chain ketoacid dehydrogenase E1, alpha polypeptide [Source:MGI Symbol;Acc:MGI:107701]	protein_coding	protein_coding
ENSMUSG00000032508	Myd88	1.79335	-0.203458	0.191263	0.478326	0	2.32306	-0.229495	0.184724	0.426399	0	others	others	Myd88	myeloid differentiation primary response gene 88 [Source:MGI Symbol;Acc:MGI:108005]	protein_coding	protein_coding
ENSMUSG00000007892	Rplp1	9.90045	-0.203446	0.000112684	0.00307137	-1	10.8866	0.0497924	0.621183	0.812327	0	CMTR1 only	ribo	Rplp1	ribosomal protein, large, P1 [Source:MGI Symbol;Acc:MGI:1927099]	protein_coding	protein_coding
ENSMUSG00000051379	Flrt3	1.00714	-0.203247	0.315213	0.623437	0	1.53087	0.451136	0.0171422	0.0893424	0	others	others	Flrt3	fibronectin leucine rich transmembrane protein 3 [Source:MGI Symbol;Acc:MGI:1918686]	protein_coding	protein_coding
ENSMUSG00000001583	Tnk1	1.33383	-0.203188	0.214597	0.50833	0	-0.741509	-0.122377	0.659729	0.835861	0	others	others	Tnk1	tyrosine kinase, non-receptor, 1 [Source:MGI Symbol;Acc:MGI:1930958]	protein_coding	protein_coding
ENSMUSG00000086782	E130102H24Rik	1.61586	-0.203168	0.594184	0.835433	0	2.96383	0.0926814	0.577678	0.788542	0	others	others	E130102H24Rik	RIKEN cDNA E130102H24 gene [Source:MGI Symbol;Acc:MGI:1925116]	lincRNA	lincRNA
ENSMUSG00000043398	Gpr135	-0.760019	-0.203166	0.594184	0.835433	0	0.296163	0.395499	0.0538464	0.195422	0	others	others	Gpr135	G protein-coupled receptor 135 [Source:MGI Symbol;Acc:MGI:2676315]	protein_coding	protein_coding
ENSMUSG00000020799	Tekt1	0.395659	-0.203163	0.594184	0.835433	0	1.71496	0.144285	0.50105	0.73505	0	others	others	Tekt1	tektin 1 [Source:MGI Symbol;Acc:MGI:1333819]	protein_coding	protein_coding
ENSMUSG00000035713	Usp35	1.56475	-0.203125	0.128822	0.383524	0	1.2354	0.381924	0.00711958	0.04797	1	others	others	Usp35	ubiquitin specific peptidase 35 [Source:MGI Symbol;Acc:MGI:2685339]	protein_coding	protein_coding
ENSMUSG00000006585	Cdt1	6.39273	-0.203096	0.000102032	0.00283665	-1	6.10655	-0.115423	0.235411	0.490733	0	CMTR1 only	others	Cdt1	chromatin licensing and DNA replication factor 1 [Source:MGI Symbol;Acc:MGI:1914427]	protein_coding	protein_coding
ENSMUSG00000018427	Ypel2	0.278559	-0.203	0.305374	0.612841	0	0.889128	0.0578801	0.711018	0.867856	0	others	others	Ypel2	yippee like 2 [Source:MGI Symbol;Acc:MGI:1925114]	protein_coding	protein_coding
ENSMUSG00000071337	Tia1	4.2032	-0.202997	0.00199192	0.0259994	-1	3.73196	0.255898	0.00446937	0.0338183	1	CMTR1 only	others	Tia1	cytotoxic granule-associated RNA binding protein 1 [Source:MGI Symbol;Acc:MGI:107914]	protein_coding	protein_coding
ENSMUSG00000073758	Sh3d21	1.09449	-0.202936	0.340313	0.648192	0	0.586407	0.195632	0.256156	0.515918	0	others	others	Sh3d21	SH3 domain containing 21 [Source:MGI Symbol;Acc:MGI:1914188]	protein_coding	protein_coding
ENSMUSG00000022802	Lmln	1.71451	-0.202813	0.0215901	0.132944	0	1.50583	-0.127592	0.329253	0.587372	0	others	others	Lmln	leishmanolysin-like (metallopeptidase M8 family) [Source:MGI Symbol;Acc:MGI:2444736]	protein_coding	protein_coding
ENSMUSG00000024037	Wdr4	3.85616	-0.202776	0.000928196	0.01476	-1	3.35455	0.04363	0.638069	0.822071	0	CMTR1 only	others	Wdr4	WD repeat domain 4 [Source:MGI Symbol;Acc:MGI:1889002]	protein_coding	protein_coding
ENSMUSG00000034071	Zfp551	0.100076	-0.202577	0.509683	0.781795	0	-0.14149	0.196167	0.325313	0.584481	0	others	others	Zfp551	zinc fingr protein 551 [Source:MGI Symbol;Acc:MGI:3588205]	protein_coding	protein_coding
ENSMUSG00000035105	Egln3	1.32558	-0.202521	0.35702	0.662806	0	0.14692	0.263587	0.305179	0.566052	0	others	others	Egln3	egl-9 family hypoxia-inducible factor 3 [Source:MGI Symbol;Acc:MGI:1932288]	protein_coding	protein_coding
ENSMUSG00000041035	Gm17018	3.13332	-0.202455	0.108182	0.349319	0	3.33164	-0.226733	0.0501934	0.186548	0	others	others	Gm17018	predicted gene 17018 [Source:MGI Symbol;Acc:MGI:4820566]	protein_coding	protein_coding
ENSMUSG00000031787	Katnb1	3.40416	-0.202216	0.00397843	0.0423782	-1	2.81308	-0.0511526	0.638036	0.822071	0	CMTR1 only	others	Katnb1	katanin p80 (WD40-containing) subunit B 1 [Source:MGI Symbol;Acc:MGI:1921437]	protein_coding	protein_coding
ENSMUSG00000046058	Eid2	3.12772	-0.202155	0.109633	0.352028	0	3.40138	0.0456742	0.688179	0.853622	0	others	others	Eid2	EP300 interacting inhibitor of differentiation 2 [Source:MGI Symbol;Acc:MGI:2681174]	protein_coding	protein_coding
ENSMUSG00000036941	Elac1	0.561894	-0.202146	0.194128	0.482313	0	0.99566	0.11512	0.357903	0.613903	0	others	others	Elac1	elaC ribonuclease Z 1 [Source:MGI Symbol;Acc:MGI:1890495]	protein_coding	protein_coding
ENSMUSG00000023092	Fhl1	2.74289	-0.202062	0.0418376	0.199572	0	0.626403	0.0299686	0.886756	0.954831	0	others	others	Fhl1	four and a half LIM domains 1 [Source:MGI Symbol;Acc:MGI:1298387]	protein_coding	protein_coding
ENSMUSG00000022564	Grina	2.75588	-0.202023	0.119555	0.368648	0	4.53594	0.0862701	0.559254	0.777378	0	others	others	Grina	glutamate receptor, ionotropic, N-methyl D-aspartate-associated protein 1 (glutamate binding) [Source:MGI Symbol;Acc:MGI:1913418]	protein_coding	protein_coding
ENSMUSG00000081534	Slc48a1	2.56568	-0.201938	0.0753937	0.284792	0	4.16588	0.13591	0.209221	0.456901	0	others	others	Slc48a1	solute carrier family 48 (heme transporter), member 1 [Source:MGI Symbol;Acc:MGI:1914989]	protein_coding	protein_coding
ENSMUSG00000073184	Gm10479	4.07472	-0.201884	0.399685	0.69824	0	3.34414	0.0703029	0.79471	0.912395	0	others	others	Gm49957	predicted gene, 49957 [Source:MGI Symbol;Acc:MGI:6270678]	lincRNA	lincRNA
ENSMUSG00000039033	Tasp1	3.27616	-0.201828	0.0366404	0.184804	0	2.63743	0.066807	0.607077	0.806496	0	others	others	Tasp1	taspase, threonine aspartase 1 [Source:MGI Symbol;Acc:MGI:1923062]	protein_coding	protein_coding
ENSMUSG00000021532	Fastkd3	4.01103	-0.201783	0.00269991	0.0325649	-1	4.11675	0.0238867	0.795791	0.912589	0	CMTR1 only	others	Fastkd3	FAST kinase domains 3 [Source:MGI Symbol;Acc:MGI:1916827]	protein_coding	protein_coding
ENSMUSG00000087385	Frg2f1	-0.64268	-0.201736	0.729573	0.913999	0	-0.212648	0.226613	0.367924	0.622852	0	others	others	Frg2f1	FSHD region gene 2 family member 1 [Source:MGI Symbol;Acc:MGI:3035485]	protein_coding	protein_coding
ENSMUSG00000056698	Elmod3	1.53245	-0.201417	0.237114	0.537331	0	1.86671	0.0942586	0.472073	0.7114	0	others	others	Elmod3	ELMO/CED-12 domain containing 3 [Source:MGI Symbol;Acc:MGI:2445168]	protein_coding	protein_coding
ENSMUSG00000028898	Trnau1ap	4.74629	-0.201413	0.00614168	0.0575558	0	5.27606	0.0181927	0.855593	0.940287	0	others	others	Trnau1ap	tRNA selenocysteine 1 associated protein 1 [Source:MGI Symbol;Acc:MGI:1919037]	protein_coding	protein_coding
ENSMUSG00000023118	Sympk	5.78544	-0.201371	5.82e-05	0.00183566	-1	4.61024	-0.0221658	0.821501	0.925728	0	CMTR1 only	others	Sympk	symplekin [Source:MGI Symbol;Acc:MGI:1915438]	protein_coding	protein_coding
ENSMUSG00000025265	Fgd1	5.21817	-0.201094	2.89e-05	0.00106084	-1	3.80911	-0.154516	0.148574	0.375427	0	CMTR1 only	others	Fgd1	FYVE, RhoGEF and PH domain containing 1 [Source:MGI Symbol;Acc:MGI:104566]	protein_coding	protein_coding
ENSMUSG00000026437	Cdk18	1.38832	-0.201062	0.111559	0.35561	0	0.382588	0.0779736	0.596054	0.800033	0	others	others	Cdk18	cyclin-dependent kinase 18 [Source:MGI Symbol;Acc:MGI:97518]	protein_coding	protein_coding
ENSMUSG00000020329	Polrmt	4.18982	-0.201038	0.0146199	0.102903	0	4.9583	0.146288	0.122012	0.333261	0	others	others	Polrmt	polymerase (RNA) mitochondrial (DNA directed) [Source:MGI Symbol;Acc:MGI:1915843]	protein_coding	protein_coding
ENSMUSG00000024193	Phf1	2.8856	-0.200801	0.0888824	0.311677	0	1.21167	0.228115	0.218445	0.469034	0	others	others	Phf1	PHD finger protein 1 [Source:MGI Symbol;Acc:MGI:98647]	protein_coding	protein_coding
ENSMUSG00000062683	Atp5g2	6.0779	-0.200796	0.00580913	0.0552592	0	6.67409	-0.0609266	0.478911	0.717327	0	others	others	Atp5g2	ATP synthase, H+ transporting, mitochondrial F0 complex, subunit C2 (subunit 9) [Source:MGI Symbol;Acc:MGI:1915192]	protein_coding	protein_coding
ENSMUSG00000032387	Rbpms2	6.69273	-0.200602	1.95e-05	0.000792986	-1	5.02564	-0.0353331	0.685302	0.851911	0	CMTR1 only	others	Rbpms2	RNA binding protein with multiple splicing 2 [Source:MGI Symbol;Acc:MGI:1919223]	protein_coding	protein_coding
ENSMUSG00000096243	Gm24265	7.88432	-0.200579	0.0518973	0.227039	0	10.2167	0.427158	0.000281973	0.00397508	1	others	others	Gm24265	predicted gene, 24265 [Source:MGI Symbol;Acc:MGI:5454042]	snRNA	snRNA
ENSMUSG00000058444	Map2k5	3.71971	-0.200539	0.0388287	0.191062	0	2.16884	-0.217959	0.0768925	0.249255	0	others	others	Map2k5	mitogen-activated protein kinase kinase 5 [Source:MGI Symbol;Acc:MGI:1346345]	protein_coding	protein_coding
ENSMUSG00000073423	Zfp414	3.31833	-0.200523	0.146335	0.411223	0	2.61903	0.284431	0.0150222	0.0814703	0	others	others	Zfp414	zinc finger protein 414 [Source:MGI Symbol;Acc:MGI:1915641]	protein_coding	retained_intron
ENSMUSG00000000708	Kat2b	3.95397	-0.200514	0.00152132	0.0211142	-1	4.19033	-0.599896	3.73e-10	3.73e-08	-1	both	others	Kat2b	K(lysine) acetyltransferase 2B [Source:MGI Symbol;Acc:MGI:1343094]	protein_coding	protein_coding
ENSMUSG00000047547	Cltb	3.16669	-0.200476	0.0220376	0.134447	0	4.54621	-0.470119	8.16e-07	3.28e-05	-1	RAM only	others	Cltb	clathrin, light polypeptide (Lcb) [Source:MGI Symbol;Acc:MGI:1921575]	protein_coding	protein_coding
ENSMUSG00000079657	Rab26	1.39719	-0.200469	0.326037	0.633756	0	0.493008	0.750292	0.000297161	0.00413882	1	others	others	Rab26	RAB26, member RAS oncogene family [Source:MGI Symbol;Acc:MGI:2443284]	protein_coding	protein_coding
ENSMUSG00000060675	Pla2g16	1.28535	-0.200314	0.232777	0.53209	0	2.25016	0.275294	0.0131388	0.0739732	0	others	others	Plaat3	phospholipase A and acyltransferase 3 [Source:MGI Symbol;Acc:MGI:2179715]	protein_coding	protein_coding
ENSMUSG00000051007	Gatd1	2.58506	-0.200232	0.0814414	0.298249	0	3.14847	0.114511	0.296129	0.555868	0	others	others	Gatd1	glutamine amidotransferase like class 1 domain containing 1 [Source:MGI Symbol;Acc:MGI:2387178]	protein_coding	retained_intron
ENSMUSG00000006241	Ccdc159	1.15706	-0.200131	0.407303	0.70421	0	-0.120526	0.0309343	1	1	0	others	others	Ccdc159	coiled-coil domain containing 159 [Source:MGI Symbol;Acc:MGI:1914369]	protein_coding	protein_coding
ENSMUSG00000022204	Ngdn	4.4894	-0.199844	0.023061	0.137878	0	5.12633	-0.0828135	0.367015	0.622313	0	others	others	Ngdn	neuroguidin, EIF4E binding protein [Source:MGI Symbol;Acc:MGI:1916216]	protein_coding	protein_coding
ENSMUSG00000085438	1700020I14Rik	3.86094	-0.19972	0.000110571	0.00302166	-1	3.62507	-0.121508	0.220356	0.471367	0	CMTR1 only	others	Oip5os1	Opa interacting protein 5, opposite strand 1 [Source:MGI Symbol;Acc:MGI:1913852]	lincRNA	lincRNA
ENSMUSG00000094377	Gm24407	7.41264	-0.199647	0.0960105	0.326514	0	9.84492	0.356294	0.00409027	0.0317624	1	others	others	Gm24407	predicted gene, 24407 [Source:MGI Symbol;Acc:MGI:5454184]	snRNA	snRNA
ENSMUSG00000037339	Fam53a	1.93757	-0.199526	0.00418615	0.0438229	-1	2.18969	0.0686041	0.513539	0.74561	0	CMTR1 only	others	Fam53a	family with sequence similarity 53, member A [Source:MGI Symbol;Acc:MGI:1919225]	protein_coding	protein_coding
ENSMUSG00000104728	Gm42462	1.47914	-0.199515	0.408923	0.705588	0	1.34818	0.181322	0.403603	0.655766	0	others	others	Gm42462	predicted gene 42462 [Source:MGI Symbol;Acc:MGI:5662599]	TEC	TEC
ENSMUSG00000045251	Zfp688	1.36536	-0.19937	0.252532	0.555298	0	1.47836	-0.170161	0.290666	0.550294	0	others	others	Zfp688	zinc finger protein 688 [Source:MGI Symbol;Acc:MGI:1916484]	protein_coding	retained_intron
ENSMUSG00000025856	Pdgfa	3.42605	-0.199362	0.0163777	0.11074	0	4.2761	-0.134462	0.208517	0.456409	0	others	plu	Pdgfa	platelet derived growth factor, alpha [Source:MGI Symbol;Acc:MGI:97527]	protein_coding	protein_coding
ENSMUSG00000040713	Creg1	1.42634	-0.199347	0.279411	0.584269	0	3.53756	-0.0957131	0.446774	0.690632	0	others	others	Creg1	cellular repressor of E1A-stimulated genes 1 [Source:MGI Symbol;Acc:MGI:1344382]	protein_coding	nonsense_mediated_decay
ENSMUSG00000022253	Nadk2	4.07929	-0.199299	0.00104854	0.0161503	-1	4.07367	-0.0211822	0.810035	0.920886	0	CMTR1 only	others	Nadk2	NAD kinase 2, mitochondrial [Source:MGI Symbol;Acc:MGI:1915896]	protein_coding	processed_transcript
ENSMUSG00000019992	Mtfr2	3.17253	-0.199287	0.0435223	0.204239	0	4.32621	-0.0236653	0.832236	0.929667	0	others	others	Mtfr2	mitochondrial fission regulator 2 [Source:MGI Symbol;Acc:MGI:1919054]	protein_coding	protein_coding
ENSMUSG00000023484	Prph	2.40391	-0.19925	0.208593	0.501158	0	1.98423	0.34119	0.0519997	0.191216	0	others	others	Prph	peripherin [Source:MGI Symbol;Acc:MGI:97774]	protein_coding	protein_coding
ENSMUSG00000039458	Mtmr12	3.07464	-0.199249	0.00802748	0.0688819	0	2.8636	-0.149726	0.0664556	0.224717	0	others	others	Mtmr12	myotubularin related protein 12 [Source:MGI Symbol;Acc:MGI:2443034]	protein_coding	protein_coding
ENSMUSG00000001521	Tulp3	3.84346	-0.1992	0.00167515	0.0228244	-1	2.70553	-0.0268	0.819527	0.924628	0	CMTR1 only	others	Tulp3	tubby-like protein 3 [Source:MGI Symbol;Acc:MGI:1329045]	protein_coding	protein_coding
ENSMUSG00000070708	Gtsf1l	2.9588	-0.19913	0.375052	0.678552	0	2.75766	-1.01936	2.31e-06	7.85e-05	-1	RAM only	others	Gtsf1l	gametocyte specific factor 1-like [Source:MGI Symbol;Acc:MGI:1915486]	protein_coding	protein_coding
ENSMUSG00000101316	Gm12663	1.23365	-0.199037	0.575308	0.823237	0	1.2884	-0.0847416	0.709804	0.867212	0	others	others	Gm12663	predicted gene 12663 [Source:MGI Symbol;Acc:MGI:3652168]	processed_pseudogene	processed_pseudogene
ENSMUSG00000077426	Gm26387	4.86958	-0.198925	0.435291	0.727756	0	3.51847	0.0813371	0.775758	0.904034	0	others	others	Gm26387	predicted gene, 26387 [Source:MGI Symbol;Acc:MGI:5456164]	snoRNA	snoRNA
ENSMUSG00000029455	Aldh2	4.93499	-0.198721	0.000261688	0.00587315	-1	6.5539	0.0503393	0.650777	0.829978	0	CMTR1 only	others	Aldh2	aldehyde dehydrogenase 2, mitochondrial [Source:MGI Symbol;Acc:MGI:99600]	protein_coding	protein_coding
ENSMUSG00000039849	Pcif1	2.8188	-0.198629	0.00960628	0.0777121	0	2.31028	-0.219559	0.0661596	0.224297	0	others	others	Pcif1	PDX1 C-terminal inhibiting factor 1 [Source:MGI Symbol;Acc:MGI:2443858]	protein_coding	protein_coding
ENSMUSG00000072770	Acrbp	0.902284	-0.198586	0.466806	0.751548	0	1.59944	-0.0577744	0.73844	0.884017	0	others	others	Acrbp	proacrosin binding protein [Source:MGI Symbol;Acc:MGI:1859515]	protein_coding	protein_coding
ENSMUSG00000022550	Adck5	3.45867	-0.198545	0.0324193	0.17129	0	3.98073	0.333319	0.00036547	0.00485199	1	others	others	Adck5	aarF domain containing kinase 5 [Source:MGI Symbol;Acc:MGI:2679274]	protein_coding	processed_transcript
ENSMUSG00000088856	Gm24727	5.19965	-0.198471	0.273068	0.578199	0	3.90394	0.141195	0.605683	0.805877	0	others	others	Gm24727	predicted gene, 24727 [Source:MGI Symbol;Acc:MGI:5454504]	snoRNA	snoRNA
ENSMUSG00000026754	Golga1	2.52718	-0.198389	0.0270403	0.152334	0	1.9161	-0.193726	0.0946101	0.2833	0	others	others	Golga1	golgi autoantigen, golgin subfamily a, 1 [Source:MGI Symbol;Acc:MGI:1924149]	protein_coding	protein_coding
ENSMUSG00000020781	Tsen54	4.35138	-0.198106	0.00244907	0.0304192	-1	4.16931	0.0505036	0.623176	0.813367	0	CMTR1 only	others	Tsen54	tRNA splicing endonuclease subunit 54 [Source:MGI Symbol;Acc:MGI:1923515]	protein_coding	protein_coding
ENSMUSG00000050947	Amigo1	-0.0819881	-0.198069	0.257316	0.55997	0	1.277	-0.216848	0.128844	0.345209	0	others	others	Amigo1	adhesion molecule with Ig like domain 1 [Source:MGI Symbol;Acc:MGI:2653612]	protein_coding	protein_coding
ENSMUSG00000037523	Mavs	2.72704	-0.197851	0.0328693	0.173018	0	2.22694	-0.397758	0.000912898	0.0100549	-1	RAM only	others	Mavs	mitochondrial antiviral signaling protein [Source:MGI Symbol;Acc:MGI:2444773]	protein_coding	protein_coding
ENSMUSG00000040488	Ltbp4	5.25179	-0.197848	0.000333214	0.00695662	-1	4.23201	-0.0675534	0.457294	0.699069	0	CMTR1 only	others	Ltbp4	latent transforming growth factor beta binding protein 4 [Source:MGI Symbol;Acc:MGI:1321395]	protein_coding	protein_coding
ENSMUSG00000019952	Poc1b	2.01377	-0.197822	0.0990028	0.332832	0	1.54573	-0.542251	7.09e-06	0.000198274	-1	RAM only	others	Poc1b	POC1 centriolar protein B [Source:MGI Symbol;Acc:MGI:1918511]	protein_coding	protein_coding
ENSMUSG00000003380	Rabac1	4.32338	-0.19771	0.0419057	0.199609	0	6.34932	0.103708	0.284963	0.54499	0	others	others	Rabac1	Rab acceptor 1 (prenylated) [Source:MGI Symbol;Acc:MGI:1201692]	protein_coding	protein_coding
ENSMUSG00000021391	Cenpp	3.37906	-0.197537	0.0230226	0.137747	0	3.11186	0.0602423	0.62353	0.813647	0	others	others	Cenpp	centromere protein P [Source:MGI Symbol;Acc:MGI:1913586]	protein_coding	processed_transcript
ENSMUSG00000023919	Cenpq	3.22685	-0.197486	0.0444712	0.206636	0	3.96669	-0.323596	0.000588939	0.00710612	-1	RAM only	others	Cenpq	centromere protein Q [Source:MGI Symbol;Acc:MGI:1933744]	protein_coding	protein_coding
ENSMUSG00000019055	Plod1	2.09206	-0.197381	0.0823157	0.299997	0	5.09769	0.104282	0.398751	0.651724	0	others	others	Plod1	procollagen-lysine, 2-oxoglutarate 5-dioxygenase 1 [Source:MGI Symbol;Acc:MGI:99907]	protein_coding	protein_coding
ENSMUSG00000023861	Mpc1	3.2492	-0.197312	0.185421	0.469756	0	4.39464	-0.961274	3.47e-20	2.41e-17	-1	RAM only	others	Mpc1	mitochondrial pyruvate carrier 1 [Source:MGI Symbol;Acc:MGI:1915240]	protein_coding	protein_coding
ENSMUSG00000045867	Cradd	2.46993	-0.197306	0.0787864	0.292768	0	1.49202	-0.231251	0.0885467	0.272754	0	others	others	Cradd	CASP2 and RIPK1 domain containing adaptor with death domain [Source:MGI Symbol;Acc:MGI:1336168]	protein_coding	processed_transcript
ENSMUSG00000032198	Dock6	4.84257	-0.197295	0.000540716	0.0100442	-1	3.76624	0.15355	0.0927628	0.279818	0	CMTR1 only	others	Dock6	dedicator of cytokinesis 6 [Source:MGI Symbol;Acc:MGI:1914789]	protein_coding	protein_coding
ENSMUSG00000031848	Lsm4	6.37507	-0.197274	0.00140783	0.0199622	-1	6.57387	0.0020028	0.984139	1	0	CMTR1 only	others	Lsm4	LSM4 homolog, U6 small nuclear RNA and mRNA degradation associated [Source:MGI Symbol;Acc:MGI:1354692]	protein_coding	protein_coding
ENSMUSG00000025885	Myo5b	-0.565242	-0.197247	0.387963	0.689129	0	-0.960638	0.1198	0.627694	0.816248	0	others	others	Myo5b	myosin VB [Source:MGI Symbol;Acc:MGI:106598]	protein_coding	protein_coding
ENSMUSG00000030380	Mzf1	1.42377	-0.197175	0.121401	0.371781	0	0.247169	0.0524786	0.762627	0.897537	0	others	others	Mzf1	myeloid zinc finger 1 [Source:MGI Symbol;Acc:MGI:107457]	protein_coding	protein_coding
ENSMUSG00000025357	Dgka	3.61592	-0.197132	0.040719	0.196797	0	3.35507	-0.116669	0.229926	0.484678	0	others	others	Dgka	diacylglycerol kinase, alpha [Source:MGI Symbol;Acc:MGI:102952]	protein_coding	protein_coding
ENSMUSG00000021185	Dglucy	0.130543	-0.197095	0.493037	0.770236	0	3.55383	-0.572416	6.01e-05	0.00114838	-1	RAM only	others	Dglucy	D-glutamate cyclase [Source:MGI Symbol;Acc:MGI:2444813]	protein_coding	protein_coding
ENSMUSG00000031889	D230025D16Rik	4.30947	-0.19708	0.00703584	0.0630153	0	3.66136	0.0550129	0.540109	0.765356	0	others	others	D230025D16Rik	RIKEN cDNA D230025D16 gene [Source:MGI Symbol;Acc:MGI:2443049]	protein_coding	protein_coding
ENSMUSG00000022500	Litaf	2.4546	-0.197053	0.0663252	0.262984	0	3.87773	-0.210938	0.0161118	0.0854088	0	others	others	Litaf	LPS-induced TN factor [Source:MGI Symbol;Acc:MGI:1929512]	protein_coding	processed_transcript
ENSMUSG00000046447	Camk2n1	1.13773	-0.196992	0.156751	0.428931	0	-0.629911	0.116124	0.671844	0.843369	0	others	others	Camk2n1	calcium/calmodulin-dependent protein kinase II inhibitor 1 [Source:MGI Symbol;Acc:MGI:1913509]	protein_coding	protein_coding
ENSMUSG00000014243	Zswim7	4.10578	-0.196948	0.0834681	0.301828	0	4.8772	0.073181	0.482406	0.720241	0	others	others	Zswim7	zinc finger SWIM-type containing 7 [Source:MGI Symbol;Acc:MGI:1916997]	protein_coding	protein_coding
ENSMUSG00000028896	Rcc1	6.11285	-0.196901	2.79e-06	0.000157688	-1	5.10138	-0.062394	0.542745	0.766532	0	CMTR1 only	others	Rcc1	regulator of chromosome condensation 1 [Source:MGI Symbol;Acc:MGI:1913989]	protein_coding	protein_coding
ENSMUSG00000041958	Pigs	4.28983	-0.196672	0.00362229	0.0395442	-1	5.37727	-0.0636036	0.523148	0.752921	0	CMTR1 only	others	Pigs	phosphatidylinositol glycan anchor biosynthesis, class S [Source:MGI Symbol;Acc:MGI:2687325]	protein_coding	protein_coding
ENSMUSG00000022791	Tnk2	4.61053	-0.196587	0.00471544	0.0478545	-1	3.98358	-0.143304	0.123955	0.336518	0	CMTR1 only	others	Tnk2	tyrosine kinase, non-receptor, 2 [Source:MGI Symbol;Acc:MGI:1858308]	protein_coding	protein_coding
ENSMUSG00000066652	Lefty2	3.09614	-0.196511	0.16436	0.441211	0	2.0274	0.631133	0.00970564	0.0595097	0	others	others	Lefty2	left-right determination factor 2 [Source:MGI Symbol;Acc:MGI:2443573]	protein_coding	protein_coding
ENSMUSG00000034667	Xpot	5.41045	-0.196509	2.81e-05	0.00103732	-1	5.4361	-0.364718	2.28e-05	0.000515697	-1	both	others	Xpot	exportin, tRNA (nuclear export receptor for tRNAs) [Source:MGI Symbol;Acc:MGI:1920442]	protein_coding	protein_coding
ENSMUSG00000035697	Arhgap45	3.47563	-0.196489	0.0110821	0.0855425	0	1.97515	-0.132016	0.321565	0.581613	0	others	others	Arhgap45	Rho GTPase activating protein 45 [Source:MGI Symbol;Acc:MGI:1917969]	protein_coding	protein_coding
ENSMUSG00000028496	Mllt3	0.916707	-0.196453	0.168592	0.445966	0	1.19666	-0.158656	0.217866	0.468709	0	others	others	Mllt3	myeloid/lymphoid or mixed-lineage leukemia; translocated to, 3 [Source:MGI Symbol;Acc:MGI:1917372]	protein_coding	protein_coding
ENSMUSG00000038520	Tbc1d17	1.91865	-0.196404	0.00581905	0.0552592	0	1.25989	-0.17402	0.0998465	0.292737	0	others	others	Tbc1d17	TBC1 domain family, member 17 [Source:MGI Symbol;Acc:MGI:2449973]	protein_coding	protein_coding
ENSMUSG00000021286	Zfyve21	3.90616	-0.196286	0.0557271	0.23726	0	4.25949	0.0840185	0.485392	0.723223	0	others	others	Zfyve21	zinc finger, FYVE domain containing 21 [Source:MGI Symbol;Acc:MGI:1915770]	protein_coding	protein_coding
ENSMUSG00000003410	Elavl3	1.447	-0.196231	0.093328	0.32066	0	-1.52583	0.586015	0.0174918	0.0905874	0	others	others	Elavl3	ELAV like RNA binding protein 3 [Source:MGI Symbol;Acc:MGI:109157]	protein_coding	protein_coding
ENSMUSG00000048490	Nrip1	2.33608	-0.196145	0.0249266	0.144727	0	2.50943	0.0251393	0.818001	0.924059	0	others	others	Nrip1	nuclear receptor interacting protein 1 [Source:MGI Symbol;Acc:MGI:1315213]	protein_coding	protein_coding
ENSMUSG00000070000	Fcho1	2.8925	-0.196143	0.0888231	0.311665	0	2.58897	0.14618	0.23706	0.492178	0	others	others	Fcho1	FCH domain only 1 [Source:MGI Symbol;Acc:MGI:1921265]	protein_coding	protein_coding
ENSMUSG00000073889	Il11ra1	0.667911	-0.195931	0.356517	0.662182	0	1.71493	0.296028	0.0313748	0.136926	0	others	others	Il11ra1	interleukin 11 receptor, alpha chain 1 [Source:MGI Symbol;Acc:MGI:107426]	protein_coding	retained_intron
ENSMUSG00000062762	Ei24	5.3732	-0.195839	0.000582295	0.0106319	-1	6.88702	0.0322793	0.723807	0.876005	0	CMTR1 only	others	Ei24	etoposide induced 2.4 mRNA [Source:MGI Symbol;Acc:MGI:108090]	protein_coding	protein_coding
ENSMUSG00000004936	Map2k1	4.88828	-0.195669	0.00540772	0.0525677	0	4.73409	-0.7156	7.3e-13	1.39e-10	-1	RAM only	others	Map2k1	mitogen-activated protein kinase kinase 1 [Source:MGI Symbol;Acc:MGI:1346866]	protein_coding	protein_coding
[truncated: 11,458 more rows]
